# Supplementary material for: Scale‐dependent influences of environmental, historical, and spatial processes on taxonomic and functional beta diversity of Japanese bat assemblages
Source: Ecol Evol. 2024 Apr 15;14(4):e11277. doi: 10.1002/ece3.11277 (PMC11019122; doi:10.1002/ece3.11277)
Supplement: Supplementary file 2 — Table S1. [file ECE3-14-e11277-s002.csv]

	Pteropodidae	Pteropodidae	Rhinolophidae	Rhinolophidae	Rhinolophidae	Rhinolophidae	Hipposideridae	Vespertilionidae	Vespertilionidae	Vespertilionidae	Vespertilionidae	Vespertilionidae	Vespertilionidae	Vespertilionidae	Vespertilionidae	Vespertilionidae	Vespertilionidae	Vespertilionidae	Vespertilionidae	Vespertilionidae	Vespertilionidae	Vespertilionidae	Vespertilionidae	Vespertilionidae	Vespertilionidae	Vespertilionidae	Vespertilionidae	Vespertilionidae	Vespertilionidae	Vespertilionidae	Miniopteridae	Miniopteridae	Molossidae	Molossidae
Grid code/Island name	Pteropus dasymallus	Pteropus pselaphon	Rhinolophus nippon	Rhinolophus cornutus	Rhinolophus pumilus	Rhinolophus perditus	Hipposideros turpis	Eptesicus japonensis	Eptesicus nilssonii	Nyctalus aviator	Nyctalus furvus	Pipistrellus abramus	Pipistrellus endoi	Barbastella pacifica	Plecotus sacrimontis	Hypsugo alaschanicus	Vespertilio murinus	Vespertilio sinensis	Myotis rufoniger	Myotis longicaudatus(frater)	Myotis sibiricus	Myotis ikonnikovi	Myotis macrodactylus	Myotis bombinus	Myotis petax	Myotis pruinosus	Myotis yanbarensis	Murina hilgendorfi	Murina ryukyuana	Murina ussuriensis	Miniopterus fuliginosus	Miniopterus fuscus	Tadarida insignis	Tadarida latouchei
4730	0	0	1	1	0	0	0	0	0	0	0	0	0	0	0	0	0	0	0	0	0	0	1	1	0	0	0	1	0	1	1	0	0	0
4830	0	0	1	1	0	0	0	0	0	0	0	1	1	0	0	0	0	1	0	0	0	0	1	1	0	1	0	1	0	1	1	0	1	0
4831	0	0	1	1	0	0	0	0	0	1	0	0	0	0	0	0	0	0	0	0	0	0	1	0	0	1	0	1	0	0	1	0	1	0
4930	0	0	1	1	0	0	0	0	0	1	0	1	0	0	0	0	0	0	0	0	0	0	1	1	0	0	0	1	0	0	1	0	1	0
4931	0	0	1	1	0	0	0	0	0	0	0	1	0	0	1	0	0	1	0	0	0	0	1	1	0	0	0	1	0	0	1	0	0	0
5030	0	0	1	1	0	0	0	0	0	0	0	1	0	0	0	0	0	1	0	0	0	0	1	0	0	0	0	1	0	0	1	0	1	0
5032	0	0	1	1	0	0	0	0	0	0	0	1	0	0	1	0	0	0	0	0	0	0	1	1	0	1	0	1	0	1	1	0	1	0
5033	0	0	1	1	0	0	0	0	0	0	0	1	1	1	1	0	0	1	0	0	0	1	1	1	0	1	0	1	0	1	1	0	0	0
5035	0	0	1	1	0	0	0	0	0	0	0	1	1	0	0	0	0	0	0	0	0	0	1	1	0	1	0	1	0	1	1	0	0	0
5131	0	0	1	1	0	0	0	0	0	0	0	1	0	0	0	0	0	0	0	0	0	0	1	1	0	0	0	1	0	1	1	0	0	0
5132	0	0	1	1	0	0	0	0	0	0	0	0	0	0	0	0	0	1	0	0	0	0	0	0	0	1	0	0	0	1	1	0	1	0
5133	0	0	1	1	0	0	0	0	0	1	0	1	0	0	0	0	0	0	0	0	0	0	1	0	0	0	0	1	0	0	1	0	1	0
5135	0	0	1	1	0	0	0	0	0	0	0	1	1	0	1	0	0	1	0	0	0	1	1	1	0	1	0	1	0	1	1	0	0	0
5136	0	0	1	1	0	0	0	0	0	0	0	1	1	0	1	0	0	1	0	0	0	1	1	1	0	1	0	1	0	1	1	0	1	0
5232	0	0	1	1	0	0	0	0	0	1	0	0	1	0	0	0	1	1	0	0	0	1	1	1	0	0	0	1	0	1	1	0	1	0
5233	0	0	1	1	0	0	0	0	0	1	0	1	1	0	0	0	0	1	0	0	0	0	1	1	0	0	0	1	0	1	1	0	0	0
5234	0	0	1	1	0	0	0	0	0	1	0	1	0	0	0	0	0	1	0	0	0	0	1	0	0	0	0	1	0	1	1	0	0	0
5235	0	0	1	1	0	0	0	0	0	0	0	1	0	0	0	0	0	1	0	0	0	0	1	0	0	1	0	1	0	1	1	0	1	0
5236	0	0	1	1	0	0	0	0	0	1	0	1	1	0	1	0	0	1	0	0	0	0	1	0	0	0	0	1	0	1	1	0	1	0
5237	0	0	1	1	0	0	0	0	0	1	0	1	0	1	1	0	0	1	0	0	0	1	1	1	0	1	0	1	0	1	0	0	0	0
5238	0	0	1	1	0	0	0	0	0	0	0	1	0	1	1	0	0	1	0	0	0	1	1	1	0	1	0	1	0	1	1	0	0	0
5336	0	0	1	1	0	0	0	0	0	1	0	1	1	0	0	0	0	1	0	1	0	0	1	0	0	1	0	1	0	1	1	0	0	0
5337	0	0	1	1	0	0	0	0	0	1	0	1	1	1	1	0	0	1	0	1	0	1	1	1	0	0	0	1	0	1	0	0	0	0
5338	0	0	1	1	0	0	0	1	0	1	1	1	1	1	1	0	0	1	0	1	0	1	1	1	0	1	0	1	0	1	0	0	1	0
5339	0	0	1	1	0	0	0	0	0	1	0	1	1	1	1	0	0	1	0	0	0	1	1	0	0	0	0	1	0	1	1	0	1	0
5340	0	0	1	1	0	0	0	0	0	0	0	1	0	0	0	0	0	1	0	0	0	0	1	0	0	0	0	0	0	0	1	0	0	0
5436	0	0	1	1	0	0	0	1	0	1	0	1	1	0	1	0	0	1	0	1	0	1	1	1	0	1	0	1	0	1	1	0	0	0
5437	0	0	1	1	0	0	0	1	0	1	0	0	1	1	1	0	0	1	0	1	0	1	1	0	0	0	0	1	0	1	0	0	0	0
5438	0	0	1	1	0	0	0	1	0	1	0	1	0	0	1	0	0	1	0	1	0	0	1	0	0	0	0	1	0	1	1	0	0	0
5439	0	0	1	1	0	0	0	0	0	1	0	1	0	1	0	0	0	1	0	0	0	0	0	0	0	0	0	0	0	0	0	0	0	0
5440	0	0	1	1	0	0	0	0	0	0	0	1	0	0	0	0	0	0	0	0	0	0	1	0	0	0	0	0	0	1	1	0	0	0
5538	0	0	1	1	0	0	0	0	0	1	0	1	1	0	1	0	0	1	0	1	0	1	1	1	0	0	0	1	0	1	1	0	0	0
5539	0	0	1	1	0	0	0	1	0	1	1	1	1	1	1	0	0	1	0	1	0	1	1	1	0	1	0	1	0	1	0	0	0	0
5540	0	0	1	1	0	0	0	0	0	0	1	1	0	0	0	0	0	1	0	0	0	0	1	0	0	0	0	1	0	1	1	0	0	0
5639	0	0	1	1	0	0	0	0	0	0	0	1	0	0	0	0	0	1	0	0	0	0	1	0	0	1	0	0	0	0	0	0	0	0
5640	0	0	1	1	0	0	0	0	0	1	0	1	0	0	1	0	0	1	0	0	0	1	1	0	0	0	0	1	0	1	1	0	0	0
5739	0	0	1	1	0	0	0	0	0	1	0	1	0	0	0	0	0	0	0	0	0	1	1	1	0	0	0	0	0	0	1	0	0	0
5740	0	0	1	1	0	0	0	0	0	1	0	1	1	0	1	0	0	1	0	1	0	1	1	0	0	1	0	1	0	1	1	0	0	0
5840	0	0	1	1	0	0	0	0	0	1	0	1	1	0	0	0	0	1	0	1	0	1	1	0	0	1	0	1	0	1	1	0	0	0
5841	0	0	1	1	0	0	0	0	0	1	0	0	0	1	1	0	0	1	0	0	0	1	1	0	0	1	0	1	0	1	0	0	0	0
5940	0	0	1	1	0	0	0	0	0	1	0	0	1	0	1	0	0	1	0	1	0	1	1	0	0	1	0	1	0	1	0	0	0	0
5941	0	0	1	1	0	0	0	0	0	1	1	1	1	1	1	0	0	1	0	1	0	1	1	1	0	1	0	1	0	1	1	0	0	0
6040	0	0	1	1	0	0	0	0	0	1	1	1	1	1	1	1	0	1	0	1	0	1	1	1	0	1	0	1	0	1	1	0	0	0
6041	0	0	1	1	0	0	0	0	0	1	0	1	1	1	1	0	0	1	0	1	0	1	1	1	0	1	0	1	0	1	1	0	0	0
6140	0	0	1	1	0	0	0	0	0	0	0	1	0	0	1	1	1	1	0	1	0	0	1	0	0	0	0	1	0	1	1	0	0	0
6240	0	0	1	1	0	0	0	0	0	1	1	1	0	1	1	0	0	1	0	1	0	1	1	0	0	0	0	0	0	1	0	0	0	0
6340	0	0	1	1	0	0	0	0	0	0	0	0	0	0	0	0	0	1	0	0	0	0	1	0	0	0	0	0	0	0	0	0	0	0
6342	0	0	1	0	0	0	0	0	1	0	0	0	0	0	1	0	0	0	0	1	1	1	0	0	1	0	0	0	0	1	0	0	0	0
6440	0	0	1	1	0	0	0	0	1	1	0	0	0	0	1	0	0	1	0	1	0	1	1	0	0	0	0	1	0	1	0	0	0	0
6441	0	0	1	1	0	0	0	0	1	1	0	0	0	0	1	1	1	1	0	1	0	1	1	0	1	0	0	1	0	1	0	0	0	0
6442	0	0	1	0	0	0	0	0	1	0	0	0	0	1	1	0	0	1	0	0	0	1	1	0	1	0	0	1	0	1	0	0	0	0
6443	0	0	0	1	0	0	0	0	1	1	0	0	0	1	1	0	0	1	0	1	1	1	1	0	1	0	0	1	0	1	0	0	0	0
6444	0	0	1	0	0	0	0	0	1	1	0	0	0	1	1	0	0	1	0	1	1	1	1	1	1	0	0	1	0	1	0	0	0	0
6541	0	0	1	0	0	0	0	0	0	0	0	0	0	0	1	1	0	1	0	1	0	1	1	0	0	0	0	0	0	1	0	0	0	0
6542	0	0	1	1	0	0	0	0	1	1	0	0	0	1	1	0	0	1	0	1	0	1	1	0	0	0	0	1	0	1	0	0	0	0
6543	0	0	0	1	0	0	0	0	1	1	0	0	0	1	1	0	0	1	0	1	1	1	1	0	1	0	0	1	0	1	0	0	0	0
6544	0	0	0	0	0	0	0	0	1	0	0	0	0	1	1	0	1	1	0	1	1	1	1	1	1	0	0	1	0	1	0	0	0	0
6642	0	0	0	1	0	0	0	0	1	1	0	0	0	1	1	0	0	1	0	1	0	1	1	0	1	0	0	0	0	1	0	0	0	0
6742	0	0	0	1	0	0	0	0	1	0	0	0	0	1	1	0	0	0	0	1	1	1	1	0	1	0	0	1	0	1	0	0	0	0
amami	0	0	0	1	0	0	0	0	0	0	0	1	0	0	0	0	0	0	0	0	0	0	1	0	0	0	1	0	1	0	0	1	0	1
iriomote	1	0	0	0	0	1	1	0	0	0	0	1	0	0	0	0	0	0	0	0	0	0	0	0	0	0	0	0	0	0	0	1	0	0
ishigaki	1	0	0	0	0	1	1	0	0	0	0	0	0	0	0	0	0	0	0	0	0	0	0	0	0	0	0	0	0	0	0	1	0	0
kuchinoera	1	0	0	1	0	0	0	0	0	0	0	1	0	0	0	0	0	1	0	0	0	0	0	1	0	0	0	0	0	0	0	0	0	1
oki	0	0	1	1	0	0	0	0	0	0	0	0	0	0	0	0	0	1	0	0	0	0	1	0	0	0	0	0	0	1	1	0	0	0
okinawa	1	0	0	0	1	0	0	0	0	1	0	1	0	0	0	0	0	0	0	0	0	0	0	0	0	0	1	0	1	0	0	1	0	0
okushiri	0	0	0	1	0	0	0	0	0	0	0	0	0	0	0	0	0	0	0	0	0	1	0	0	0	0	0	0	0	1	0	0	0	0
rishiri	0	0	0	0	0	0	0	0	1	0	0	0	0	0	1	0	0	0	0	1	0	1	0	0	0	0	0	0	0	1	0	0	0	0
sado	0	0	1	1	0	0	0	1	0	0	0	1	0	0	0	0	0	0	0	0	0	0	1	0	0	0	0	0	0	1	1	0	0	0
toku	0	0	0	1	0	0	0	0	0	0	0	1	0	0	0	0	0	0	0	0	0	0	1	0	0	0	1	0	1	0	0	1	0	1
tsushima	0	0	1	1	0	0	0	0	0	0	0	1	0	0	0	1	0	0	1	0	0	0	1	0	0	0	0	0	0	1	1	0	0	0
yaku	0	0	1	1	0	0	0	0	0	0	0	0	0	0	0	0	0	0	0	0	0	0	1	1	0	0	0	1	0	1	1	0	0	0
	Table S1. Distribution data of Japanese bats assigned into Japan's First Standard Grid (approximately 6400 km2) and islands
