# Supplementary material for: Scale‐dependent influences of environmental, historical, and spatial processes on taxonomic and functional beta diversity of Japanese bat assemblages
Source: Ecol Evol. 2024 Apr 15;14(4):e11277. doi: 10.1002/ece3.11277 (PMC11019122; doi:10.1002/ece3.11277)
Supplement: Supplementary file 3 — Table S2. [file ECE3-14-e11277-s001.xlsx]

## Sheet: testref
ID	Author	Year	Title	Journal	Volume	Page
1	柳川久 et al	2004	北海道十勝･日高地方の翼手類相（１．トマム,新得地区における記録）	上士幌町ひがし大雪博物館研究報告	26	47-50
2	河原淳 et al	2003	北海道日高西部域におけるコウモリ類の捕獲記録	森林野生動物研究会誌	29	12-18
3	柳川久 et al	2005	北海道十勝・日高地方の翼手類相（４）士幌川，長流枝内川における捕獲記録	森林野生動物研究会誌	31	37-41
4	永井靖弘 et al	2009	北海道夕張市シューパロ湖周辺のコウモリ類	森林野生動物研究会誌	34	21-30
5	河原淳 et al	2004	北海道阿寒町･白糠町におけるコウモリ類の記録	森林野生動物研究会誌	30	15-20
6	鈴木貴志 et al	2006	北海道十勝・日高地方の翼手類相（５）浦幌町昆布刈石における記録	上士幌町ひがし大雪博物館研究報告	28	1-4
7	柳川久 et al	2006	北海道十勝・日高地方の翼手類相（６）帯広市農耕地域の防風保安林における捕獲記録	森林野生動物研究会誌	32	5-10
8	村野紀雄 et al	2014	札幌市手稲区旧星置通洞抗のコウモリについて	酪農学園大学紀要	39	93-102
9	近藤憲久 et al	2008	北海道東部「パイロット・フォレスト」のコウモリ相	東洋蝙蝠研究所紀要	7	1-8
10	根室市教育委員会	2001		根室半島コウモリ類調査報告書		52pp
11	佐藤雅彦 et al	2015	増毛町におけるコウモリ類の分布	利尻研究	34	19-26
12	佐藤雅彦 et al	2014	留萌市におけるコウモリ類の分布	利尻研究	33	27-33
13	佐藤雅彦 et al	2003	稚内市におけるコウモリ類の分布	利尻研究	22	13-22
14	佐藤雅彦 et al	2013	稚内市におけるコウモリ類の分布（２）	利尻研究	32	11-14
15	佐藤雅彦 et al	2013	小平町におけるコウモリ類の分布	利尻研究	32	29-35
16	佐藤雅彦 et al	2011	音威子府村におけるコウモリ類の分布	利尻研究	30	35-44
17	佐藤雅彦 et al	2004	枝幸町および歌登町のトンネルにおけるコウモリの生息状況	利尻研究	23	25-32
18	出羽寛	2010	天塩川流域（音威子府村・美深町・下川町・士別市）の河川域におけるコウモリの捕獲記録	利尻研究	29	25-33
19	佐藤雅彦 et al	2010	幌加内町におけるコウモリ類の分布	利尻研究	29	13-23
20	佐藤雅彦 et al	2009	雄武町におけるコウモリ類の分布	利尻研究	28	33-42
21	佐藤雅彦 et al	2008	美深町におけるコウモリ類の分布	利尻研究	27	27-32
22	佐藤雅彦 et al	2007	天塩町および遠別町におけるコウモリ類の分布	利尻研究	26	39-44
23	佐藤雅彦 et al	2006	猿払村のコウモリ類の分布	利尻研究	25	37-45
24	佐藤雅彦 et al	2005	中頓別町のコウモリ類の分布	利尻研究	24	19-27
25	佐藤雅彦 et al	2004	中頓別鍾乳洞のコウモリ相について	利尻研究	23	9-14
26	佐藤雅彦 et al	2004	歌登町のコウモリ類の分布	利尻研究	23	33-43
27	佐藤雅彦	2003	道北北部におけるヒナコウモリの記録	利尻研究	22	33-40
28	佐藤雅彦 et al	2001	豊富町と幌延町におけるコウモリ類の分布	利尻研究	20	23-28
29	佐藤雅彦 et al	2000	浜頓別町におけるコウモリ類の分布	利尻研究	19	23-26
30	佐藤雅彦 et al	1999	礼文と枝幸におけるコウモリ類の分布	利尻研究	18	37-42
31	前田喜四雄 et al	1995	利尻島におけるコウモリ類の分布	利尻研究	15	45-48
32	前田喜四雄 et al	1991	斜里町における樹洞性コウモリ調査	知床博物館研究報告	12	55-58
33	前田喜四雄 et al	1993	斜里町における樹洞性コウモリ調査（１９９２年）	知床博物館研究報告	14	9-15
34	柳川久 et al	2009	北海道十勝･日高地方の翼手類相（８） 中札内村農耕地域の防風保安林における捕獲記録	森林野生動物研究会誌	34	1-6
35	立神雅宣 et al	2006	北海道十勝・日高地方の翼手類相（７）帯広市稲田・川西地区における捕獲記録	森林野生動物研究会誌	32	11-15
36	柳川久 et al	2004	北海道十勝・日高地方の翼手類相（３）えりも町猿留川上流部における捕獲記録	森林野生動物研究会誌	30	21-27
37	赤坂卓美 et al	2004	北海道十勝･日高地方の翼手類相（２） 足寄町芽登における捕獲記録	森林野生動物研究会誌	30	9-14
38	車田利夫 et al	2006	北海道チミケップ湖周辺の哺乳類相	北海道環境科学研究センター所報	32	85-100
39	須貝昌太郎 et al	2011	北海道藻琴山を起点とする３河川流域のコウモリ相	東京農業大学農学集報	56	155-161
40	河合久仁子	2000	糠平周辺におけるコウモリ相	上士幌町ひがし大雪博物館研究報告	22	1-4
41	出羽寛	2002	北海道、道北南部のコウモリ類の分布と生息環境	旭川大学紀要	54	31-56
42	佐々木尚子 et al	2006	北海道釧路湿原のコウモリ相	標茶町郷土館報告	18	99-115
43	田島洋輔 et al	2015	北海道夕張地域のダム湖周辺におけるコウモリ類の捕獲記録	ANIMATE	12	11-16
44	出羽寛 et al	2001	旭川地方におけるコウモリ類	旭川市博物館研究報告	7	31-38
45	出羽寛	2001	旭川地方におけるコウモリ類Ⅱ	地域研究所年報	24	79-90
46	出羽寛	2005	旭川地方のコウモリ類Ⅲ	旭川大学紀要	59	23-44
47	福井大 et al	2007	北海道大学中川研究林のコウモリ類	北海道大学演習林研究報告	64	29-36
48	近藤憲久 et al	2005	北海道浜中町のコウモリ相	東洋蝙蝠研究所紀要	4	1-6
49	近藤憲久 et al	2003	厚岸町のコウモリ相	東洋蝙蝠研究所紀要	3	1-9
50	出羽寛 et al	2005	十勝三股のコウモリ類	上士幌町ひがし大雪博物館研究報告	27	21-26
51	芹澤裕二	2007	釧路市に生息するコウモリ類	釧路市立博物館報	398	3-7
52	近藤憲久 et al	2002	釧路東地区のコウモリ相	根室市博物館開設準備室紀要	16	15-22
53	河合久仁子	2006	十勝牧場内のコウモリ相について	東洋蝙蝠研究所紀要	5	1-8
54	芹澤裕二	2006	北海道釧路町のコウモリ相	東洋蝙蝠研究所紀要	5	9-18
55	近藤憲久 et al	2007	北海道東部におけるノレンコウモリの夏のねぐら	東洋蝙蝠研究所紀要	6	16-19
56	河合久仁子 et al	2007	31年ぶりに調査された置戸国有林50林班のコウモリ類	東洋蝙蝠研究所紀要	6	11-15
57	柳川久 et al	2001	北海道芽室町北伏古地区における翼手目(コウモリ類)の捕獲記録	森林野生動物研究会誌	27	20-26
58	柳川久 et al	2003	北海道芽室町北伏古地区における翼手目の捕獲記録 第２報	森林野生動物研究会誌	29	19-24
59	前田喜四雄	1993	利尻島で記録されたキタクビワコウモリ	利尻研究	12	11-13
60	佐藤雅彦 et al	1994	利尻島で記録されたコテングコウモリ	利尻研究	13	1-2
61	佐藤雅彦	2010	利尻島西部新湊漁港で捕獲されたキタクビワコウモリの記録	利尻研究	29	35-36
62	石田麻里 et al	2014	利尻島に生息するコウモリ類の超音波音声	利尻研究	33	77-81
63	佐藤雅彦 et al	2013	国内最北のホオヒゲコウモリ Myotis gracilis 出産哺育集団の記録	利尻研究	32	53-60
64	福井大 et al	2009	北海道南西部におけるコウモリ類の最近の記録	東洋蝙蝠研究所紀要	8	9-27
65	福井大 et al	2004	北海道南西部のコウモリ類	哺乳類科学	45	181-191
66	百年の森ファンクラブコウモリ研究グループ	2001	羊蹄山･ニセコ山系地区翼手類調査報告（１）（１９９７～２０００年度調査結果）	小樽市博物館紀要	14	127-132
67	山鹿百合子 et al	2004	北海道美幌町におけるコウモリ類の記録（２００４年）	美幌博物館研究報告	12	75-80
68	山鹿百合子 et al	2003	北海道美幌町におけるコウモリ類の分布調査（２００２，２００３年）	美幌博物館研究報告	11	63-70
69	山鹿百合子	2005	北海道美幌町におけるコウモリ類の記録（２００５年）	美幌博物館研究報告	13	87-90
70	山鹿百合子 et al	2001	北海道美幌町におけるコウモリ類の分布調査（２００１年）	美幌博物館研究報告	9	103-108
71	山鹿百合子 et al	1999	北海道美幌町におけるコウモリ類の分布に関する研究（３）	美幌博物館研究報告	7	61-70
72	宇野裕之 et al	1997	北海道美幌町におけるコウモリ類の分布に関する研究（２）	美幌博物館研究報告	5	27-35
73	前田喜四雄 et al	1996	北海道美幌町におけるコウモリ類の分布に関する研究（１）	美幌博物館研究報告	4	33-40
74	宇野祐之 et al	1996	北海道美幌町におけるコウモリ類の採集記録	美幌博物館研究報告	4	29-31
75	出羽寛 et al	2014	北海道滝川市内の農機具庫を利用するコウモリたち カグヤコウモリ Myotis frater の出産・哺育集団を中心に	北海道滝川市内の農機具庫を利用するコウモリたち カグヤコウモリ Myotis frater の出産・哺育集団を中心に		1-64
76	吉川武憲 et al	2007	香川県高松市洞窟のコウモリ混棲群におけるモモジロコウモリの新生獣の個体数変動	香川生物	34	31-36
77	吉川武憲 et al	2007	香川県仲多度郡まんのう町満濃池周辺の４隧道における洞窟棲コウモリ類の冬季の生息状況	香川生物	34	37-44
78	森井隆三	2007	香川県産アブラコウモリ Pipistrellus abramus における月別時刻別出巣個体数変化と年間の生活史との関係	香川生物	9	5-9
79	吉川武憲 et al	1999	徳島県の翼手類について	香川生物	26	43-46
80	森井隆三 et al	1998	四国カルスト周辺(愛媛県内)の翼手類について	香川生物	25	25-29
81	沢田勇	1996	「日本のコウモリ洞総覧」こぼれ話 香川県の巻	香川生物	23	39-44
82	森井隆三	1983	小豆島の翼手類５種の報告	香川生物	11	23-26
83	谷岡仁	2013	四国山地におけるコテングコウモリ Murina ussuriensis の人工ねぐら利用	四国自然史科学研究	7	16-31
84	谷岡仁	2013	高知県香美市および高知市の人口洞とトンネルを利用するコウモリ類	四国自然史科学研究	7	32-41
85	宮本大右 et al	2011	鬼が城山系におけるコテングコウモリの確認記録	四国自然史科学研究	6	15-17
86	佐藤重穂 et al	2007	高知県吾川郡いの町におけるテングコウモリ Murina hilgendorfi の捕獲記録	四国自然史科学研究	4	30-33
87	熊沢秀雄 et al	2005	高知県の野生哺乳類から得た外部寄生虫	四国自然史科学研究	2	45-50
88	山崎三郎	2004	高知県中央部における翼手類の越冬生態	四国自然史科学研究	1	51-58
89	海田明裕 et al	2013	面河渓におけるチチブコウモリと思われる個体の目撃報告	面河山岳博物館研究報告	5	63-64
90	谷地森秀二	2007	高知県のコウモリ目：かすみ網による分布調査（その２）	四国自然史科学研究	4	10-17
91	谷地森秀二 et al	2004	高知県のコウモリ目：かすみ網による分布調査	四国自然史科学研究	1	43-49
92	船越公威 et al	2001	高知県蒲葵島からのオヒキコウモリ Tadarida insignis 生息地の新記録	哺乳類科学	41	87-92
93	谷地森秀二	2012	四国西南地域におけるユビナガコウモリの休息場利用状況および集団構成の把握	平成23年度（第26回）タカラ・ハーモニストファンド研究助成報告		1-15
94	山本栄治	2004	愛媛県久万町で見つかったコテングコウモリ	しこくこげら	2	13-15
95	宮内達郎 et al	2002	愛媛県八幡浜高校敷地内で2000年3月に採集されたオヒキコウモリ	南予生物	12	40-41
96	環境省自然環境局生物多様性センター	2007	種の多様性調査（福島県）報告書	第7回自然環境保全基礎調査 生物多様性調査		172pp
97	環境省自然環境局生物多様性センター	2004		第6回自然環境保全基礎調査 生物多様性調査 種の多様性調査（高知県）報告書		36pp
98	谷地森修二 et al	2006	高知県における洞窟性コウモリ目の越冬状況	四国自然史科学研究	3	62-70
99	環境省自然環境局生物多様性センター	2004		第6回自然環境保全基礎調査 生物多様性調査 種の多様性調査（千葉県）報告書		51pp
100	向山満	1987	青森県の翼手目 1．繁殖確認について	青森県生物学会誌	24	31-34
101	大沢八州男	2007	山形県における鉱山廃坑を中心としたコウモリの確認記録	東北のコウモリ	1	11-13
102	藤井千春 et al	2011	岩手県久慈市内間木洞の環境と生物	岩手県立博物館研究報告	28	1-11
103	向山満	2009	明神穴のコウモリ	岩手県葛巻町 明神穴調査報告		37-41
104	青森県立郷土館	2001		下北丘陵の自然 下北丘陵自然調査報告書	45	111pp
105	青森県立郷土館	1996		白神山地の自然 笹内川流域・十二湖周辺	37	103pp
106	青森県立郷土館	1991		赤石川流域の自然	28	176pp
107	青森県立郷土館	1982		津軽半島の自然	12	153pp
108	上山剛司 et al	2007	ノレンコウモリMyotis nattereri による樹洞利用の初記録	東北のコウモリ	1	2-4
109	作山宗樹 et al	2007	岩手県内陸部におけるヒナコウモリ Vespertilio superans 出産・哺育コロニーの分布	東北のコウモリ	1	14-19
110	井上祐治	2007	岩手県川井村におけるノレンコウモリ Myotis nattereri の保護記録	東北のコウモリ	1	24
111	向山満	2007	カグヤコウモリ Myotis frater kaguyae の標識４年後の再捕獲例	東北のコウモリ	1	28-29
112	吉行瑞子	1968	五葉山ならびに早池峰山の翼手類	国立科学博物館専報	1	92-95
113	浅利裕伸	2004	秋田県田代市に生息するコウモリ種について	ANIMATE	5	36-38
114	原田正史 et al	2006	質志鍾乳洞におけるコウモリ類の個体数変動	ANIMATE 特別号	1	92-94
115	鳥海隼夫 et al	1988	山形県のコウモリ類	東北の自然	39	2-12
116	仲村得喜秀 et al	1986	宮城県のコウモリ 1年半の調査結果	東北の自然	17	2-7
117	小向益男	2015	龍泉洞におけるコウモリの繁殖調査結果についてーその1－	日本洞穴学研究所報告	33	49-52
118	町田和彦 et al	1986	青森県恐山の森林棲翼手類相(1)	哺乳動物学雑誌	11	173-181
119	青森県	1993		南八甲田山地総合学術調査報告書		238pp
120	移川仁 et al	2005	青葉山市有林（仙台市）の哺乳類相	宮城教育大学環境教育研究紀要	8	131-138
121	木村吉幸 et al	2003	福島県の翼手類IV	福島生物	46	29-35
122	木村吉幸 et al	2002	福島県に生息するコウモリ類	哺乳類科学	42	71-77
123	向山満	1997	標識ヒナコウモリの青森県外における再捕獲3例	青森自然誌研究	2	22
124	秋葉保夫 et al	1996		宮城県の野生哺乳動物		101pp
125	Yokoyama et al	2005	Growth of external characters, allometry in the forelimb, and changes in the aspect ratio during the prenatal period of the Japanese lesser horseshoe bat, Rhinolophus cornutus cornutus	Annals of the Speleological Research Institute of Japan	23	41-59
126	向山満	2004	青森県岩崎村ガンガラ穴のコウモリ類	青森自然誌研究	9	18
127	向山満	1996	青森県2頭目のクロオオアブラコウモリ	青森自然誌研究	1	34
128	田中政行	2000	田沢湖小和瀬でニホンコテングコウモリを確認	秋田自然史研究	40	47
129	Yokoyama K	1996	Notes concerning the Fuji whiskered bat (Myotis fujiensis)	Annual of the Speleological Research Institute of Japan	14	17-18
130	男鹿市教育委員会	1990		男鹿半島孔雀窟と蝙蝠窟のコウモリ類生態調査報告書		20pp
131	下泉重吉 et al	1975	伊豆半島におけるユビナガコウモリ(Miniopterus schreibersii) の生態学的研究(1) 季節移動について	生物教育	16(8)	1-10
132	下泉重吉 et al	1976	伊豆半島におけるユビナガコウモリ(Miniopterus schreibersii) の生態学的研究(2) 帰洞性(Homing)について	生物教育	16(9-11)	1-6
133	澤田勇	2005	バンディング法によって明らかにされたコウモリの飛翔行動について	長崎県生物学雑誌	59	1-7
134	沢田勇	1996	島根県のコウモリ穴にみられるユビナガコウモリの分娩コロニー	遺伝	50(7)	103-106
135	百崎孝男	2009	福井県の人工洞窟とそこで確認されたコウモリ類及びチビゴミムシ類	福井市自然史博物館研究報告	56	21-30
136	城谷義則	1985	福井県の翼手目（コウモリ類）	福井市立郷土自然科学博物館研究報告	31	85-93
137	澤田勇	2007	ユビナガコウモリの越冬に及ぼす暖冬の影響	長崎県生物学会誌	63	16-20
138	箕輪一博	1992	柏崎の洞穴凄コウモリについて	柏崎市立博物館館報	6	65-86
139	藤ノ木正美 et al	2006	清津川流域（新潟県）のコウモリ類について	柏崎市立博物館館報	20	99-104
140	藤ノ木正美	2007	穴沢隧道（新潟県十日町市）のコウモリ調査	柏崎市立博物館館報	21	67-80
141	藤ノ木正美	2009	清津川流域で確認したカグヤコウモリ Myotis frater 保育コロニーと出産保育期の雄の行動	柏崎市立博物館館報	23	85-92
142	藤塚治義 et al	2012	長岡市にてヒナコウモリのコロニーを発見	柏崎市立博物館館報	26	59-64
143	保科英人 et al	2005	福井県における洞穴性コウモリ類の分布に関する知見	福井市自然史博物館研究報告	52	75-82
144	大迫義人 et al	2002	福井県大野市平家平の哺乳類相とその保全	福井県立自然保護センター研究報告（Ciconia）	10	25-40
145	林敏之	2002	福井県における洞穴性コウモリの生息状況	福井県立自然保護センター研究報告（Ciconia）	10	41-45
146	保科英人 et al	2008	福井県内の防空壕における洞穴性コウモリ類の分布に関する知見	福井市自然史博物館研究報告	55	69-72
147	河合久仁子 et al	2015	清津峡周辺のコウモリ類捕獲調査結果および新潟県におけるノレンコウモリMyotis nattererii, ヒメホオヒゲコウモリMyotis ikonnikoviの初記録	柏崎市立博物館館報	29	77-84
148	小川みふゆ et al	2002	新潟県苗場山山麓におけるコテングコウモリ（Murina ussuirensis Ognev)の残雪上での発見	東洋蝙蝠研究所紀要	2	13-15
149	辻明子	2001	新潟県におけるクロホオヒゲコウモリ Myotis pruinosus Yoshiyuki,1971の記録	東洋蝙蝠研究所紀要	1	10-12
150	沢田勇	1985	福井県下における洞穴凄コウモリの分布及び寄生条虫相	奈良産業大学紀要	1	123-128
151	村井仁志 et al	1993	富山県内の人工洞における翼手類について	富山の生物	32	24-29
152	沢田勇	1987	富山県下におけるコウモリの分布及びその内部寄生虫相	奈良産業大学紀要	3	197-204
153	富山市科学文化センター	1996		常願寺川流域（有峰地域）自然環境調査報告		344pp
154	村井仁志	1997	モモジロコウモリの休眠時における生理現象についての知見	富山の生物	36	27-32
155	沢田勇 et al	1995	柏崎市および村松町に分布するコウモリとその内部寄生虫相	柏崎市立博物館館報	9	33-36
156	沢田勇 et al	1997	高柳町（新潟県）に分布するコウモリとその内部寄生虫について	柏崎市立博物館館報	11	63-68
157	沢田勇 et al	1998	水源地水路穴（柏崎市）のキクガシラコウモリとその内部寄生虫	柏崎市立博物館館報	12	61-66
158	沢田勇 et al	2002	上越市金谷山トンネル内のコウモリとその内部寄生虫相	柏崎市立博物館館報	16	61-66
159	沢田勇	1983	条虫相からみた北陸地方のキクガシラコウモリ科コウモリの分布に関する2，3の知見	動物分類学会誌	26	51-56
160	澤田勇	2003	日本の洞窟棲コウモリの主要な繁殖場所及び冬眠場所について	長崎県生物学会誌	56	16-20
161	水野昭憲 et al	2011	コテングコウモリの採集記録	石川県立自然史資料館研究報告	1	35-36
162	上馬康生 et al	1995	石川県内白山地域で捕獲されたヒナコウモリ	石川県白山自然保護センター研究報告	22	17-18
163	山本輝正 et al	2005	石川県内白山地域のコウモリ相調査 1998年～2005年の調査結果より	石川県白山自然保護センター研究報告	32	25-30
164	山本輝正 et al	2002	白山地域におけるコウモリ目相	石川県白山自然保護センター研究報告	29	73-76
165	岐阜県・石川県	1998		環境庁委託 平成9年度生態系多様性地域調査（白山地区）報告書		314pp
166	佐野明	2000	石川県における洞穴性コウモリ4種の分布とねぐらの利用状況	哺乳類科学	40(2)	167-173
167	佐野明 et al	1981	白山地域に生息する翼手類について	石川県白山自然保護センター研究報告	7	23-29
168	佐野明	2001	石川県出雲廃坑群におけるキクガシラコウモリ個体群の研究	三重県科学技術振興センター林業技術センター研究報告	13	1-68
169	上馬康生 et al	1984	金沢市内で発見されたヤマコウモリの冬眠例	石川県白山自然保護センター研究報告	11	85-86
170	浦野信孝 et al	2011	京都府の人工洞に生息するコウモリ	Nature Study	57(6)	6-8
171	新宅勇太 et al	2010	京都府におけるモモジロコウモリの初記録	Nature Study	56(8)	9-10
172	浦野信孝	2009	大阪府南部でキクガシラコウモリ出産哺育コロニー発見	Nature Study	55(1)	5
173	浦野信孝 et al	2008	宝塚市でヒナコウモリ発見	Nature Study	54(6)	8
174	浦野信孝	2008	隧道に生息するコウモリ	Nature Study	54(1)	2-3
175	村島祐希	2007	ヒナコウモリを保護しました	Nature Study	53(3)	3
176	浦野信孝 et al	2006	コウモリの一部白化個体	Nature Study	52(2)	8
177	有馬浩史	2006	京都府芦生研究林におけるコテングコウモリ(Murina ussuriensis)の観察記録	Nature Study	52(12)	4
178	京谷和弘	2015	コテングコウモリの枯葉ねぐらの利用を秋田県仙北市田沢湖で確認	秋田自然史研究	68	28
179	浦野信孝	2006	大阪府堺市でヒナコウモリ再発見	Nature Study	52(6)	7
180	浦野信孝 et al	2003	高野山でウサギコウモリ発見	Nature Study	49(10)	16
181	浦野信孝	2003	人工洞穴のコウモリ	Nature Study	49(9)	11
182	浦野信孝 et al	2003	大阪府堺市でヒナコウモリ発見	Nature Study	49(1)	12
183	浦野信孝	2001	和歌山県友が島のキクガシラコウモリ	Nature Study	47(7)	7
184	浦野信孝 et al	2001	大阪で初めて見つかったキクガシラコウモリの繁殖コロニー	Nature Study	47(4)	9-10
185	原田正史	2001	質志鍾乳洞のコウモリ	Nature Study	47(2)	9
186	浦野信孝 et al	2000	大阪府能勢町で発見したキクガシラコウモリのコロニー	Nature Study	46(11)	9
187	澤田勇	1998	新大谷鉱山とコウモリ	Nature Study	44(5)	8
188	澤田勇	1997	白浜海蝕洞のユビナガコウモリ	Nature Study	43(9)	6-7
189	澤田勇 et al	1995	大阪府箕面市のコウモリ	Nature Study	41(3)	3
190	沢田勇	1993	旧新川導水トンネルのコウモリ	Nature Study	39(7)	45481
191	沢田勇 et al	1988	赤倉鉱山廃坑（奈良県）のコウモリ及びその内部寄生虫相	Nature Study	34(11)	4-6
192	沢田勇 et al	1987	北摂・丹波地方のコウモリ	Nature Study	33(9)	3-4
193	永井英司 et al	2013	兵庫県豊岡市でコテングコウモリ発見	Nature Study	59(3)	4
194	中村進 et al	2015	和泉葛城山山頂でキクガシラコウモリ発見	Nature Study	61(11)	2
195	鈴木聡 et al	2009	奈良県和佐又山および大普賢岳における哺乳類の捕獲記録	日本生物地理学会会報	64	3-11
196	福井大 et al	2010	北海道大学和歌山演習林のコウモリ類	北海道大学演習林研究報告	67(1)	13-23
197	衣笠淳 et al	2012	氷ノ山（兵庫県養父市大屋町域）で確認されたコウモリ類3種	人と自然	23	95-99
198	徐華 et al	2009	奈良教育大学附属自然環境教育センター奥吉野実習林のコウモリ相	奈良教育大学附属自然環境教育センター紀要	9	10-12
199	津村真由美	2004	ユビナガコウモリ（Miniopteus fuliginosus）のカウント	くろしお	23	48-51
200	寺西敏夫	1991	鈴鹿山系北部の哺乳動物相	滋賀県自然誌総合学術研究調査報告書		1473-1509
201	寺西敏夫 et al	2008	滋賀県の洞穴棲コウモリ（岡崎資料1983年-2005年）	滋賀自然環境研究会誌	6	57-68
202	寺西敏夫	2003	滋賀県のコウモリ（1999年-2001年）	滋賀県自然環境会誌	5	11-20
203	寺西敏夫	2008	篠立の風穴とコウモリ	三重県指定天然記念物第二次篠立の風穴自然科学調査報告書		45-62
204	前田喜四雄	1994	奈良県のコウモリ類（２）ウサギコウモリ	紀伊半島の野生動物	2	12
205	中山文仁 et al	2008	月山山麓におけるコウモリ類の確認記録	寒河江川流域自然史研究	2	3-7
206	大畑純二	2016	2013年豪雨水害とその後の災害復旧工事による川平廃坑のコウモリ越冬群への影響	島根県立三瓶自然館研究報告	14	1-7
207	大畑純二	2016	島根のモモジロコウモリとテングコウモリ	島根県立三瓶自然館研究報告	14	19-26
208	桑原一司 et al	2002	島根県瑞穂町におけるコウモリの越冬洞と繁殖洞	高原の自然史	7	59-83
209	大畑純二	2011	江津市川平廃坑のコウモリ	島根県立三瓶自然館研究報告	9	89-98
210	大畑純二 et al	2011	石見銀山遺跡大久保間歩のコウモリ（II)	島根県立三瓶自然館研究報告	9	77-87
211	大畑純二	2007	石見銀山遺跡大久保間歩のコウモリ	島根県立三瓶自然館研究報告	5	15-24
212	岡田純 et al	2010	鳥取県西部からのキクガシラコウモリの新産地	山陰自然史研究	5	63-64
213	岡田珠美 et al	2006	氷ノ山におけるヒナコウモリの初記録	山陰自然史研究	2	39-40
214	岡田珠美 et al	2010	鳥取県若桜町氷ノ山からのヒメホオヒゲコウモリの初記録	山陰自然史研究	5	62-63
215	岡田珠美 et al	2008	鳥取県におけるテングコウモリ属２種の初記録およびヒナコウモリの２例目の記録	鳥取県立博物館研究報告	45	7-9
216	奈良典明 et al	1993	南八甲田山地（駒ケ峯地区）の哺乳類相	南八甲田山地総合学術調査報告書		28-35
217	向山満	1983	三戸地方の翼手目 2．キクガシラコウモリ(Rhinolophus ferrumequinum mikadoi OGNEV, 1927）の冬眠に伴う体重の変化と前腕長の変化及び移動について	青森県生物学会誌	21	30-34
218	時田克夫	2001	6-1 哺乳類	早池峰地域自然環境調査報告書		280-293
219	高橋修 et al	2011	商人沼周辺の哺乳動物，両生類・は虫類・魚類	商人沼県自然環境保全地域候補地学術調査報告書		110-119
220	向山満	2001	青森県で標識したヒナコウモリ Vespertilio superans の興味深い再捕獲例	青森自然誌研究	6	36
221	向山満	2012	ユビナガコウモリ（Ｓ7600）の移動記録	青森自然誌研究	17	28
222	向山満	2006	青森県七戸町立七戸中学校のニホンウサギコウモリ	青森自然誌研究	11	10
223	向山満	2005	青森県八戸市におけるアブラコウモリの保護２例	青森自然誌研究	10	82
224	向山満	2004	青森県上北町におけるニホンウサギコウモリの民家利用	青森自然誌研究	9	52
225	向山満	2004	青森県東部におけるニホンユビナガコウモリの発見	青森自然誌研究	9	48
226	向山満	1987	キクガシラコウモリの出洞と帰洞	青森県立三戸高等学校研究紀要	17	7-13
227	向山満	1989	青森県初記録の翼手目２種	PAULOWNIA	21	112
228	木村吉幸 et al	2002	福島県の翼手類III	福島生物	45	15-18
229	山下久美子	2006	新安積地区におけるコウモリ保全対策について	水と土	147	30-35
230	環境庁自然保護局	1989	和賀岳自然環境保全地域および周辺地域の哺乳類	和賀岳自然環境保全地域調査報告書		133-145
231	上野吉雄 et al	1996	広島県芸北町の哺乳類	高原の自然史	1	395-441
232	寺山美穂子	2002	続・オヒキコウモリ観察記 修道に棲息するオヒキコウモリTadarida insignisの集団に関して	修道中・高等学校研究紀要	18	1-41
233	上野吉雄 et al	2002	西中国山地のコウモリ相 I	高原の自然史	7	85-97
234	上野吉雄 et al	2013	広島県比婆山のコウモリ相	高原の自然史	15	75-80
235	内藤順一	2003	高津川下流でモモジロコウモリとユビナガコウモリを採集	比婆科学	208	38
236	内藤順一	2003	広島県動物誌資料(15)	比婆科学	211	27-32
237	山田勝	2007	岡山県北部から東部における洞穴性コウモリ類の生息状況について	岡山県自然保護センター研究報告	15	9-15
238	沢田勇	1987	岩手県南東部のコウモリ	日本の生物	1(8)	4143
239	阿部勇治	2004	滋賀県多賀町の鍾乳洞「河内風穴」におけるテングコウモリ, Murina leucogaster Milne-Edwards, 1872の個体数の年変動	奈良教育大学附属自然環境教育センター紀要	6	19-23
240	井上龍一 et al	2004	奈良県吉野郡下北山村に見られるユビナガコウモリ（Miniopterus fuliginosus）冬眠群の移動 (1)出産・子育て場所	奈良教育大学附属自然環境教育センター紀要	6	1-5
241	徐華 et al	2005	和歌山県白浜町で出生したユビナガコウモリ，Miniopterus fuliginosusの移動(1)2003，2004年	奈良教育大学附属自然環境教育センター紀要	7	31-37
242	山崎麻里 et al	2007	秋吉台西山麓で捕獲されたテングコウモリ	秋吉台科学博物館報告	42	65-69
243	庫本正 et al	1980	コキクガシラコウモリ幼若齢の帰巣性	秋吉台科学博物館報告	15	69-76
244	山崎麻里 et al	2004	ノレンコウモリの音声の発達と母-子のコミユニケーション	秋吉台科学博物館報告	39	23-36
245	庫本正 et al	1969	再び洞穴凄コウモリ類の異種異属混棲群塊について	秋吉台科学博物館報告	6	47-58
246	庫本正	1967	秋吉台における洞窟性コウモリの部分白化	秋吉台科学博物館報告	4	77-82
247	庫本正	1964	秋吉台洞窟で採集されたニホンテングコウモリについて	秋吉台科学博物館報告	3	35-37
248	江木寿男	2005	岡山県西部における洞穴性コウモリ類の生息状況	しぜんしくらしき	54	8-11
249	山田勝 et al	2012	岡山県におけるヤマコウモリ（翼手目，ヒナコウモリ科）の確認記録について	岡山県自然保護センター研究報告	19	1-6
250	佐野明	2016	三重県におけるコウモリ類の分布記録	三重県総合博物館研究紀要	2	9-29
251	小柳恭二 et al	2002	岐阜県揖斐郡藤橋村におけるコウモリ類の分布	東洋蝙蝠研究所紀要	2	8-12
252	山本輝正 et al	2009	岐阜県飛騨北西部のコウモリ相	岐阜県博物館調査研究報告	30	23-28
253	山本輝正 et al	2008	岐阜県野麦峠周辺のコウモリ相	岐阜県博物館調査研究報告	29	45-48
254	山本輝正 et al	2004	岐阜県白川村大窪池周辺のコウモリ相	生物教育	49	27-31
255	山本輝正	2015	御嶽山麓周辺のコウモリ相	森林野生動物研究会	40	21-28
256	山本輝正 et al	1998	乗鞍高原のコウモリ	生物教育	42	12-18
257	野呂達哉	2014	愛知県名古屋市におけるオヒキコウモリTadarida insignisの初記録	なごやの生物多様性	1	65-69
258	前田喜四雄 et al	2001	和歌山県からのテングコウモリの新記録	紀伊半島の野生動物	6	13-15
259	前田喜四雄 et al	2007	紀伊半島におけるクロホオヒゲコウモリMyotis pruinosus Yoshiyuki. 1971の新記録	紀伊半島の野生動物	9	15
260	長岡浩子	1998	北茨城市四時川渓谷で採集されたコテングコウモリの記録	茨城生物	18	60-61
261	桐原幸一	1987	常陸太田市で捕獲されたコウモリ	茨城生物	11	63-64
262	安井さち子 et al	2013	ユビナガコウモリの茨城県での初記録について	茨城県自然博物館研究報告	16	63-67
263	山崎晃司 et al	2008	ヒナコウモリの茨城県での初認記録について	茨城県自然博物館研究報告	11	27-28
264	茨城動物研究会	2007	茨城県北西地域の哺乳類	茨城県自然博物館第4次総合調査報告書		255-260
265	安井さち子 et al	2010	茨城県のコウモリ類	茨城県自然博物館総合調査報告書（茨城県南西部地域を中心とした脊椎動物）		3-9
266	小柳恭二 et al	2003	茨城県におけるコウモリ類の生息分布 1997年から2001年の記録	茨城県自然博物館研究報告	6	85-93
267	柴田銃江 et al	2006	茨城県北茨城市小川群落保護林におけるコテングコウモリの樹幹部での偶発的捕獲	東洋蝙蝠研究所紀要	5	27-29
268	小柳恭二 et al	2006	熊本県におけるコテングコウモリMurina ussuriensis Ognev 1913の初記録と冬期ねぐらの特徴と環境条件	東洋蝙蝠研究所紀要	5	23-26
269	山崎麻里 et al	2008	秋芳町北部の人家で捕獲されたテングコウモリ	秋吉台科学博物館報告	43	51-54
270	沢田勇	1990	小値賀島及び佐世保市における洞穴凄コウモリの分布とその内部寄生虫相	長崎県生物学会誌	37	13-17
271	沢田勇	1992	佐賀県下におけるコウモリの分布とその内部寄生虫	長崎県生物学会誌	40	10-14
272	澤田勇	1997	「日本のコウモリ洞総覧」こぼれ話 鶴岡市の巻	出羽の自然	2	1-6
273	沢田勇	1994	「日本のコウモリ洞総覧」こぼれ話 長崎県の巻	長崎県生物学会誌	44	99-103
274	沢田勇	1995	「日本のコウモリ洞総覧」こぼれ話 熊本県の巻	長崎県生物学会誌	46	47-52
275	沢田勇	1996	「日本のコウモリ洞総覧」こぼれ話 大分県の巻	長崎県生物学会誌	47	80-85
276	吉行瑞子	1974	四国で初めて採集されたクロホオヒゲコウモリ Myotis pruinosus YOSHIYUKI， 1971 について	Japan caving	6	43-45
277	船越公威 et al	2016	鹿児島県の新幹線高架橋で発見されたオヒキコウモリTadarida insignisの生息状況	Nature of Kagoshima	42	5-11
278	船越公威	1998	大隅半島のコウモリ相	自然愛護	24	2-5
279	船越公威	2000	霧島山および山麓地域のコウモリ相	自然愛護	26	1-4
280	船越公威	2004	霧島山のコウモリ類	宮崎県総合博物館総合調査報告書, 霧島山の動植物		7-10
281	船越公威	1998	鹿児島県口永良部島，屋久島および種子島産の翼手類と食虫類	哺乳類科学	38	293-298
282	船越公威	1990	トカラ列島のコウモリ相	自然愛護	16	3-6
283	船越公威	2013	徳之島における希少種リュウキュウテングコウモリ Murina ryukyuana の生態	Nature of Kagoshima	39	1-6
284	船越公威	1997	宮崎県のコウモリ類	宮崎県総合博物館研究紀要	20	17-24
285	船越公威 et al	1987	福岡市街で発見されたオヒキコウモリ（特に形態と飼育下における体重変動について）	生物福岡	27	25-28
286	入江照雄 et al	1975	九州中・南部におけるコウモリ類の動態調査Ⅰ	熊本生物研究誌	8	1-11
287	沢田勇	1990	壱岐における洞穴棲コウモリの分布とその内部寄生虫相	長崎県生物学会誌	36	17-21
288	九折瀬洞窟調査グループ	2006	市民調査による九折瀬洞に生息する生物の現況と川辺川ダム計画の影響調査活動	プロ・ナトゥーラ・ファンド第１５期助成成果報告書		61-73
289	中川順野 et al	2009	伊良原ダムにおける環境保全の取り組み（コキクガシラコウモリのねぐら創造）	ダム技術	279	57-62
290	船越公威 et al	1999	宮崎県枇榔島に生息するオヒキコウモリ Tadarida insignis のねぐら場所,個体群構成および活動について	哺乳類科学	39	23-33
291	野崎達也 et al	2011	志河川ダムにおけるコウモリ類の保全対策事例	水と土	162	67-73
292	荒井秋晴 et al	2005	熊本県における森林性および洞窟性コウモリ類（１）	熊本野生生物研究会誌	4	1-9
293	佐藤雅彦 et al	2014	北海道から得られたコウモリ寄生性ノミの記録	利尻研究	33	73-75
294	山内健生 et al	2014	本州西部と四国におけるコウモリ寄生ハエ類（クモバエ科，コウモリバエ科）の記録	倉敷市立自然史博物館研究報告	29	45-46
295	佐藤雅彦 et al	2007	佐々木尚子氏採集の道東地方のクモバエ４種	Sylvicola	25	59-62
296	佐藤雅彦	2003	道北地方で採集されたクモバエ科の記録	利尻研究	19	15-17
297	髙橋修	2016	コウモリ雑記帳①モリアブラコウモリPipistrellus endoi IMAIZUMI, 1959	コウモリ通信	22	3-6
298	柳沢静麿	2016	佐渡島におけるコテングコウモリMurina ussuriensisの初記録	コウモリ通信	22	8-9
299	出羽寛 et al	2014	突哨山はコウモリの宝庫－カグヤコウモリとヒメホオヒゲコウモリのねぐらを巡って－	コウモリ通信	21	15-21
300	山本輝正 et al	2012	岐阜市の民家をねぐらとしていたヤマコウモリ	コウモリ通信	19	2-6
301	浦野信孝 et al	2012	大阪府近郊で確認された洞穴性コウモリ類の移動	コウモリ通信	19	16-19
302	佐藤顕義 et al	2011	静岡県伊東市城ヶ崎海岸燕黒岩におけるオヒキコウモリの集団ねぐら	コウモリ通信	18	2-4
303	天野典子 et al	2011	伊豆大島におけるユビナガコウモリの初記録	コウモリ通信	18	7-9
304	原田正史	2011	奈良県香芝市の戦跡壕におけるテングコウモリの生息動態	コウモリ通信	18	10-12
305	佐藤顕義 et al	2011	山梨県富士川町（旧増穂町）池の茶屋周辺で確認されたコウモリ類	コウモリ通信	18	12-15
306	佐藤顕義 et al	2008	大井川水系および天竜川水系で確認したノレンコウモリ Myotis nattereri の出産保育と周年動態	コウモリ通信	16	2-9
307	吉田宏	2008	富山県薬師峠キャンプ指定地管理小屋でクビワコウモリを発見	コウモリ通信	16	22-23
308	佐藤顕義 et al	2007	天竜川水系で確認したテングコウモリ Murina leucogaster の繁殖と周年動態	コウモリ通信	15	2-5
309	山本輝正 et al	2006	三重県紀北町の耳穴島で確認されたオヒキコウモリ	コウモリ通信	14	2-4
310	佐藤顕義 et al	2006	天竜川上流域で越冬したチチブコウモリとヒナコウモリ	コウモリ通信	14	5-10
311	森井隆三	2004	海を渡ったユビナガコウモリ	コウモリ通信	12	18-19
312	柳川久 et al	2001	ボックスカルバートを利用するコウモリ	コウモリ通信	9	11-13
313	道原僚	2015	稲荷穴コウモリ調査・同行記	ばっとぼっくす	31	3-5
314	道原僚	2011	白神山地のコウモリ調査に参加（前編）	ばっとぼっくす	23	3-5
315	道原僚	2012	白神山地のコウモリ調査に参加（後編）	ばっとぼっくす	24	4-7
316	佐々木玲子	2011	タイマグラのコウモリ観察会に参加して	ばっとぼっくす	22	3-4
317	三上かつら	2010	内間木洞のコウモリ調査に参加して	ばっとぼっくす	19	5-6
318	京谷和弘	2010	男鹿のコウモリ調査に参加して	ばっとぼっくす	18	2-3
319	作山宗樹	2007	岩手山山麓網張温泉コウモリ調査報告書	ばっとぼっくす	11	5-6
320	中山文仁	2007	山形県月山調査に参加して～山形のコウモリは熱い！～	ばっとぼっくす	11	6-7
321	陶山大輔	2006	行ってきました、コウモリ調査 ＩＮ 鳥海山	ばっとぼっくす	8	5-6
322	井上祐治	2006	早池峰山麓コウモリ調査・観察会報告	ばっとぼっくす	7	3-4
323	武藤幹生	2005	カラス屋から見たコウモリ－調査に初めて参加して－	ばっとぼっくす	3	7-8
324	後藤純子	2005	年末のコウモリ調査に参加して	ばっとぼっくす	3	8-9
325	中野晃生	2004	田沢湖町のコウモリ調査に参加して	ばっとぼっくす	2	6-7
326	山田勝	2012	岡山市内の山陽新幹線高架下ネット内でヒナコウモリの出産を確認	しぜんしくらしき	83	15-16
327	山田勝	2013	岡山市内中心部でオヒキコウモリを拾得	しぜんしくらしき	87	9
328	沢田勇	1996	「日本のコウモリ洞総覧」こぼれ話 沖縄県の巻	奈良産業大学紀要	12	77-93
329	沢田勇	1996	「日本のコウモリ洞総覧」こぼれ話 奄美諸島（徳之島・喜界島・沖永良部島・与論島）の巻	チリモス	7(1)	51-56
330	沢田勇	1997	「日本のコウモリ洞総覧」こぼれ話 種子島・屋久島の巻	長崎県生物学会誌	48	127-131
331	吉郷英範 et al	2005	沖永良部島（琉球列島・奄美諸島）の洞穴で確認された動物	比和科学博物館研究報告	44	37-59
332	安井さち子	2003	三宅島におけるキクガシラコウモリとコキクガシラコウモリの観察記録	東洋蝙蝠研究所紀要	1	13-15
333	阿部晴恵	2003	新島におけるコウモリ類の生息状況	東洋蝙蝠研究所紀要	1	15-20
334	吉郷英範 et al	2006	トカラ列島宝島（鹿児島県）の洞穴で確認された動物	比和科学博物館研究報告	46	93-113
335	Kawai K et al	2015	Insights into Natural History of Pipistrellus endoi Imaizumi, 1959 from Survey Records in Miyagi Prefecture	宮城教育大学環境教育研究紀要	17	53-57
336	福井大 et al	2001	羊蹄山・ニセコ山系地区翼手類調査報告(2)倶知安町百年の森周辺におけるヒナコウモリの季節的動態	小樽市博物館紀要	14	133-138
337	森井隆三	1989	徳島県・剣山のウサギコウモリと滋賀県・比叡山のトウヨウヒナコウモリについて	香川生物	15/16	23-25
338	出羽寛 et al	2009	ヒメホオヒゲコウモリMyotis ikonnikoviの家屋における出産・保育集団	東洋蝙蝠研究所	8	1-8
339	吉野元 et al	2009	沖縄県の久米島・渡嘉敷島・伊平屋島における洞窟凄小型コウモリ類	東洋蝙蝠研究所	8	28-32
340	吉野元 et al	2009	沖縄県南部の出産保育洞周辺におけるオキナワコキクガシラコウモリの選択的な環境利用	東洋蝙蝠研究所	8	33-36
341	前田喜四雄 et al	2002	奄美大島からのヤンバルホオヒゲコウモリMyotis yanbarensisとリュウキュウテングコウモリMurina ryukyuanaの初記録	東洋蝙蝠研究所	2	16-17
342	前田喜四雄 et al	2001	南西諸島徳之島におけるコウモリ類の生息実態およびコウモリの新記録	東洋蝙蝠研究所	1	1-9
343	小柳恭二 et al	2013	石垣島における洞穴棲コウモリ類三種（Hipposideros turpis Bangs, 1901, Rhinolophus perditus Andersen, 1918, Niniopterus fuscus Bonhote, 1902）の季節的なねぐらの分布 2001年から2004年の記録	東洋蝙蝠研究所	9	1-19
344	金城和三 et al	1999	沖縄島で採集されたヤマコウモリNyctalus aviatorの記録	沖縄生物学会誌	37	61-64
345	丸山勝彦	1999	沖縄島羽鳥における洞窟棲コウモリ2種の前腕長，体重と精巣の大きさの季節変化	沖縄生物学会誌	37	15-19
346	丸山勝彦	1992	沖縄県におけるヒナコウモリ科2種の新記録	沖縄生物学会誌	30	55-57
347	前田喜四雄 et al	2004	南西諸島西表島大富第一洞におけるカグラコウモリ，Hipposideros turpis, 1901の最近10年間の個体数変化	沖縄生物学会誌	42	57-60
348	伊澤雅子 et al	1998	西表島で採集されたアブラコウモリPipistrellus abramusの記録	沖縄島嶼研究	16	17-18
349	佐藤顕義 et al	2015	山梨県櫛形山におけるニホンウサギコウモリの出産哺育期の行動	森林野生動物研究会誌	40	29-34
350	佐藤顕義 et al	2010	南アルプス地域におけるコテングコウモリの分布とねぐら利用	森林野生動物研究会誌	35	33-41
351	佐藤顕義 et al	2011	南アルプス地域におけるヒメホオヒゲコウモリの分布とねぐら利用	森林野生動物研究会誌	36	1-7
352	佐藤顕義 et al	2009	山梨県南アルプス市櫛形山におけるコウモリ類の調査活動	コウモリ通信	17	4-6
353	杉元明日子	2009	仙台市のマンションでヒナコウモリ(?)を発見	コウモリ通信	17	7
354	板橋正憲	2009	横浜市西区で保護されたヒナコウモリについて	コウモリ通信	17	8-9
355	山梨県環境科学研究所	2013	富士山青木ヶ原樹海におけるエコツアーに伴う環境保全モニタリングシステム構築に関する研究	山梨県環境科学研究所研究報告書	33	171pp
356	吉行瑞子	1971	富士山の翼手類	富士山総合学術調査報告書		829-833
357	浦野守雄	2000	富士山5合目で発見したコウモリ	コウモリ通信	8(1)	18
358	佐藤顕義 et al	2012	テングコウモリの糞中から見出された地表徘徊性昆虫	コウモリ通信	19(1)	7-8
359	三笠暁子 et al	1996	戸隠森林植物園コウモリ調査報告	コウモリ通信	4(1)	3-4
360	横山恵一	1997	モリアブラコウモリ（Pipistrellus endoi），図書館で休眠	コウモリ通信	5(1)	1-2
361	白石浩隆	1998	河口湖周辺のコウモリ	コウモリ通信	6(1)	6-9
362	浅田正彦	1998	伊豆諸島新島におけるコウモリコウモリ洞窟調査	コウモリ通信	6(1)	10
363	コウモリの会調査グループ	1998	山形県朝日鉱泉周辺のコウモリ類	コウモリ通信	6(1)	11-14
364	コウモリの会編集部	1999	オヒキコウモリ捕獲記録	コウモリ通信	7(1)	4-5
365	安井さち子 et al	2016	栃木県那須塩原市の新幹線高架橋でみつかったヒナコウモリVespertilio sinensisの哺育集団	那須塩原市那須野が原博物館	12	1-6
366	齋藤禎治	2015	ヤマコウモリ？を撮影しました	大瑠璃	238	10
367	吉倉智子 et al	2015	栃木県奥日光地域におけるコウモリ類の1997年から2007年の記録と捕獲場所の特徴	栃木県立博物館研究報告	32	1-15
368	吉倉智子 et al	2011	栃木県におけるコヤマコウモリ Nyctalus furvus の初記録と音声構造	栃木県立博物館研究紀要-自然-	28	45-49
369	小柳恭二 et al	2011	栃木県日光市湯西川地域のコウモリ相	栃木県立博物館研究紀要-自然-	28	35-43
370	安井さち子 et al	2001	那須地域の哺乳類	栃木県立博物館研究紀要(自然)	18	1-21
371	安井さち子 et al	1999	栃木県におけるモリアブラコウモリ Pipistrellus endoi IMAIZUMI とノレンコウモリ Myotis nattereri (KUHL) の分布記録	栃木県立博物館研究紀要(自然)	16	81
372	安井さち子 et al	1999	栃木県におけるクロホオヒゲコウモリ Myotis pruinosus YOSHIYUKI とカグヤコウモリ Myotis frater ALLEN の初記録	栃木県立博物館研究紀要(自然)	16	77-80
373	安井さち子 et al	1996	栃木県那須地方の翼手類（１）冬季の休息場所	栃木県立博物館研究紀要(自然)	13	1-4
374	安井さち子 et al	1997	栃木県那須地方の翼手類（２）かすみ網による分布調査	栃木県立博物館研究紀要(自然)	14	33-37
375	佐々木 et al	2012	群馬県みなかみ町のコウモリ類	群馬県立自然史博物館研究報告	16	131-144
376	重昆達也 et al	2013	群馬県の新幹線高架橋で見つかったヒナコウモリ Vespertilio sinensis の出産哺育コロニーおよび冬季集団	群馬県立自然史博物館研究報告	17	131-146
377	大沢啓子 et al	2015	埼玉県の新幹線高架におけるアブラコウモリ Pipistrellus abramus の越冬期と出産哺育期の分布	埼玉県立自然の博物館研究報告	9	35-40
378	大沢夕志 et al	2015	浦山ダム周辺のトンネル内におけるコウモリ２種の確認	埼玉動物通信	83	7-10
379	奥村みほ子	2014	キクガシラコウモリ (Rhinolophus ferrumequinum) とコキクガシラコウモリ (Rhinolophus cornutus) の生息確認	埼玉県立自然の博物館研究報告	8	67-68
380	大沢啓子 et al	2014	埼玉県の新幹線高架におけるヒナコウモリ Vespertilio sinensis の越冬期と出産哺育期の分布	埼玉県立自然の博物館研究報告	8	49-52
381	佐藤顕義 et al	2013	埼玉県におけるヤマコウモリ（Nyctalus aviator）の越冬生態	埼玉県立自然の博物館研究報告	7	101-108
382	大沢啓子 et al	2013	埼玉県立川の博物館におけるヒナコウモリVespertilio sinensisの越冬期間中の活動状況	埼玉県立川の博物館紀要	13	1-12
383	大沢夕志 et al	2012	埼玉県内におけるヒナコウモリVespertilio sinensisの越冬事例	埼玉県立自然の博物館研究報告	6	53-58
384	二上文彦 et al	2003	那珂郡山方町でコテングコウモリを確認	茨城生物	23	55-56
385	埼玉県動物誌編集委員会	1978	埼玉の哺乳類	埼玉県動物誌		31-44
386	富岡市市史編さん委員会	1987		富岡市史自然編		175-191
387	三笠暁子 et al	2005	千葉県における洞穴性コウモリ類の生息状況	千葉県立中央博物館自然誌研究報告	8	17-32
388	繁田真由美 et al	2005	千葉県の大規模ねぐらにおけるユビナガコウモリ(Niniopterus fuliginosus)の個体数変動	千葉県立中央博物館自然誌研究報告	8	33-40
389	浅田正彦 et al	2005	千葉県におけるヒナコウモリの初記録	千葉県立中央博物館自然誌研究報告	8	49-51
390	重昆達也 et al	2014	東京都西多摩郡奥多摩町におけるコウモリ類の捕獲記録	ANIMATE	11	36-41
391	浦野守雄 et al	2002	東京都奥多摩地域のコウモリ類 （１）あきる野市，青梅市，桧原村における採集記録	東京都高尾自然科学博物館研究報告	21	13-20
392	安井さち子 et al	2012	ユビナガコウモリ Miniopterus fuliginosus の大規模ねぐらのある人工洞穴へのバットゲート設置とその後の経過	保全生態学研究	17	73-80
393	山口喜盛 et al	2011	神奈川県におけるウサギコウモリの記録	神奈川自然誌資料	32	147-148
394	山口喜盛 et al	2010	丹沢山地のトンネルで確認されたコウモリ類	神奈川自然誌資料	31	81-84
395	山口喜盛 et al	2009	丹沢山地で確認されたオヒキコウモリについて	神奈川自然誌資料	30	99-101
396	山口喜盛 et al	2007	小田原市のため池で確認されたコウモリ類について	神奈川自然誌資料	28	49-50
397	板橋正憲 et al	2007	座間市で保護されたヒナコウモリの越冬飼育と出産の記録	神奈川自然誌資料	28	51-53
398	青木雄司 et al	2006	相模原市の住宅地におけるヒナコウモリの保護記録	神奈川自然誌資料	27	41-43
399	山口喜盛	2005	丹沢山地玄倉川流域におけるコウモリ類の隧道利用の季節変動	神奈川自然誌資料	27	45-49
400	山口喜盛 et al	2005	神奈川県で見つかったヒナコウモリの冬眠集団について	神奈川自然誌資料	26	49-51
401	山口尚子 et al	2005	神奈川県西部におけるコキクガシラコウモリの分布状況	神奈川自然誌資料	26	45-48
402	山口喜盛 et al	2004	小田原市の旧烏帽子岩隧道で見つかったコキクガシラコウモリとユビナガコウモリ	神奈川自然誌資料	25	5-6
403	浜口哲一 et al	1985	南足柄市で発見されたオヒキコウモリについて	神奈川自然誌資料	6	37-40
404	谷脇美雪 et al	2010	丹沢山塊で確認したコテングコウモリ	BINOS	14	63-64
405	吉行瑞子 et al	1986	川崎市内で発見されたニホンヤマコウモリの冬眠集団	神奈川自然誌資料	7	43-48
406	上条隆志 et al	2001	筑波大学農林技術センター八ヶ岳演習林におけるウサギコウモリの分布記録	筑波大学農林技術センター演習林報告	17	85-86
407	小松茉利奈 et al	2016	長野県東信地域におけるクビワコウモリEptesicus japonensis及びノレンコウモリMyotis bombinusの捕獲記録	筑波大学農林技術研究	4	9-13
408	小柳恭二 et al	2015	東信地域におけるクビワコウモリEptesicus japonensis Imaizumiの初記録	東信自然史研究会紀要	2	41-45
409	大類正久	1973	伊豆･穴の原溶岩洞のキクガシラコウモリ	動物と自然	3	5-9
410	佐藤顕義 et al	2012	静岡県中西部のコウモリ類	東海自然誌	5	51-68
411	向山満	2000	ヒナコウモリM13705の秋田市における回収報告	コウモリ通信	8(2)	3
412	清水孝頼	2000	群馬県でのコウモリ観察記録	コウモリ通信	8(2)	7
413	重昆達也 et al	2005	東京都町田市で保護されたヒナコウモリ	コウモリ通信	13(1)	5-7
414	小淵幸輝	2005	高尾山でテングコウモリの記録	コウモリ通信	13(1)	7
415	千葉信幸	2006	福島の鍾乳洞におけるテングコウモリのコロニー観察報告	コウモリ通信	14(1)	15-16
416	鈴木敏秀	2006	福島県裏磐梯でのコテングコウモリの確認	コウモリ通信	14(1)	17
417	青木由親	2007	倒木からコテングコウモリ 長野県下諏訪での事例	コウモリ通信	15(1)	23
418	清水考頼	2008	天然記念物「生犬穴」に生息するコウモリ類	コウモリ通信	16(1)	10-12
419	小松茉利奈 et al	2016	千葉県八千代市でヒナコウモリVespertilio sinennsisを発見	コウモリ通信	22(1)	16-17
420	藤田卓 et al	2016	コテングコウモリMurina ussuriensisを雪上で発見（群馬県みなかみ町）	コウモリ通信	22(1)	17-18
421	越山洋三	2016	岡山県倉敷市でヤマコウモリNyctalus aviatorを初記録 糞由来のDNAを利用した種同定	コウモリ通信	22(1)	18-21
422	船越公威	1984	テングコウモリMurina leucogaster hilgendorfi (PETERS)	土竜	11	90-91
423	船越公威	1988	ノレンコウモリの活動期における生息場所と個体群動態	地域総合研究	16(2)	137-147
424	船越公威 et al	2015	九州で初めて生息が確認されたニホンウサギコウモリPlecotus sacrimontisの生息状況，形態と音声の特徴および遺伝的変異	哺乳類科学	55	125-132
425	船越公威 et al	2013	熊本県におけるクロホオヒゲコウモリMyotis pruinosusの生息初記録と外部形態・頭骨およびミトコンドリアCry b遺伝子の変異について	哺乳類科学	53	351-357
426	亘悠哉 et al	2013	リュウキュウテングコウモリMurina ryukyuanaによる日中のねぐらとしての枯葉の利用	哺乳類科学	53	331-334
427	船越公威 et al	2012	沖永良部島におけるオリイオオコウモリPteropus dasymallus inopinatusの初記録と生息確認	哺乳類科学	52	179-184
428	近藤憲久 et al	2012	北海道網走郡大空町で確認されたヒメヒナコウモリの出産哺育コロニー	哺乳類科学	52	63-70
429	近藤憲久 et al	2011	北海道札幌市におけるクロオオアブラコウモリHypsugo alaschanicus (Bobrinskii, 1926)の新たな記録	哺乳類科学	51	39-45
430	山本輝正 et al	2008	長野県におけるコヤマコウモリNyctalus furvusとクビワコウモリEptesicus japonensisの採集記録	哺乳類科学	48	277-280
431	福田大介 et al	2006	夏期におけるヒメホオヒゲコウモリMyotis ikonnikovi Pgnevの集団ねぐら	哺乳類科学	46	177-180
432	河合久仁子 et al	2007	対馬のコウモリ類	哺乳類科学	47	239-253
433	船越公威 et al	2009	コテングコウモリMurina ussuriensisにおけるアカメガシワトラップのねぐら利用と繁殖生態	哺乳類科学	49	245-256
434	船越公威 et al	2006	沖縄島周辺島嶼のオリイオオコウモリPteropus dasymallus inopinatusの分布，特に与論島における生息確認と若干の生態的知見について	哺乳類科学	46	29-34
435	塔筋太郎 et al	2003	都市部におけるアブラコウモリの飛翔活動の季節的変化と活動場所の選択	哺乳類科学	43	113-120
436	福井大 et al	2003	北海道におけるアブラコウモリPipistrellus abramusの初記録	哺乳類科学	43	39-43
437	安井さち子 et al	2000	栃木県におけるヒメホオヒゲコウモリMyotis ikonnikovi OGNEVの分布と現存植生図を用いた分布の解析	哺乳類科学	40	155-165
438	三宅隆 et al	2005		静岡県の哺乳類 資料編		149pp
439	沢田勇	1998	「日本のコウモリ洞総覧」こぼれ話 羅生門の今昔	長崎県生物学会誌	49	116-119
440	沢田勇	1996	「日本のコウモリ洞総覧」こぼれ話 鳥取県の巻	鳥取生物	29	1-5
441	澤田勇	1998	「日本のコウモリ洞総覧」こぼれ話 徳島県・高知県（室戸岬）の巻	香川生物	25	47-52
442	澤田勇	1998	「日本のコウモリ洞総覧」こぼれ話 質志鍾乳洞の今昔	鳥取生物	31	1-4
443	沢田勇	1996	「日本のコウモリ洞総覧」こぼれ話 新潟県の巻	柏崎市立博物館館報	10	47-54
444	沢田勇	1996	「日本のコウモリ洞総覧」こぼれ話 島根県の巻	郷土石見	41	58-68
445	沢田勇	1996	「日本のコウモリ洞総覧」こぼれ話 隠岐諸島の巻	隠岐の文化財	13	30-37
446	沢田勇	1998	「日本のコウモリ洞総覧」こぼれ話 水無鍾乳洞（福岡県）の巻	佐賀自然史研究	1	177-179
447	澤田勇	2000	コウモリ談義 I.「日本のコウモリ洞総覧」こぼれ話 小田町洞（愛媛県）の巻	小田深山の自然	1	461-464
448	愛知県	2009	哺乳類	愛知県の絶滅の恐れのある野生生物		63-91
449	吉行瑞子 et al	1999	伊豆大島におけるキクガシラコウモリの分布	ANIMATE（農大動物研究会誌）	1	3-10
450	吉行瑞子 et al	2002	ニホンコテングコウモリの生息環境について	ANIMATE（農大動物研究会誌）	3	15-16
451	Yoshiyuki M et al	2003	The specific status of Tadarida latouchei Thomas, 1920 from Yoron Isiand, Nansei Isands, Kyushu, Japan.	ANIMATE（農大動物研究会誌）	4	33-37
452	重昆達也 et al	2006	東京都奥多摩地域におけるモリアブラコウモリPipistrellus endoiの春季ねぐら（day roost）について	ANIMATE（農大動物研究会誌）	6	19-26
453	重昆達也 et al	2006	東京都奥多摩地域におけるヒナコウモリVespertilio sinensisの春季ねぐら（day roost）について	ANIMATE（農大動物研究会誌）	6	27-32
454	中島泉子	1983	洞穴棲コウモリの内部寄生虫相 鳥取県三朝町における調査	採集と飼育	45	536-537
455	山口喜盛	2004	酒匂川流域で発見されたヤマコウモリの冬眠樹洞について	神奈川自然誌資料	25	7-11
456	山口喜盛 et al	2002	丹沢山地におけるコウモリ類の生息状況	神奈川自然誌資料	23	19-24
457	飯島正広	1970	長野県岡谷橋原のコウモリ	CHIROPTERA	1	19-20
458	永富直子	1992	茅野市内の神社に生息するコウモリの生態(1)	茅野市八ヶ岳総合博物館紀要	2	23-29
459	佐久市志編纂委員会	1988	翼手目	佐久市志 自然編		709-712
460	佐藤雅彦 et al	2017	雨竜町および北竜町におけるコウモリ類の分布	利尻研究	36	25-32
461	井上龍一	1998	1997年度の活動	紀伊半島野生動物研究会会報	15	7
462	井上龍一	1998	奈良県のコウモリ情報９８（洞穴棲コウモリ）	紀伊半島野生動物研究会会報	16	8-10
463	井上龍一	1998	研究グループ最新情報	紀伊半島野生動物研究会会報	18	13
464	佐野明	1999	東紀州のコウモリ	紀伊半島野生動物研究会会報	20	11-12
465	佐野明	1999	三重県のコウモリ情報	紀伊半島野生動物研究会会報	21	12
466	井上龍一	2000	吉野のコウモリ	紀伊半島野生動物研究会会報	22	16
467	浦野信孝	2000	大阪近郊のコウモリ（第１報）	紀伊半島野生動物研究会会報	23	8-9
468	井上龍一	2000	下北山のコウモリ調査会	紀伊半島野生動物研究会会報	23	24
469	浦野信孝	2000	大阪近郊のコウモリ（第２報）	紀伊半島野生動物研究会会報	24	8
470	浦野信孝	2000	大阪近郊のコウモリ（第３報）	紀伊半島野生動物研究会会報	25	2-3
471	浦野信孝	2001	猪名川町にモモジロコウモリ	紀伊半島野生動物研究会会報	27	45
472	浦野信孝	2002	ユビナガコウモリの再捕獲	紀伊半島野生動物研究会会報	29	23
473	浦野信孝	2002	コウモリの記録	紀伊半島野生動物研究会会報	29	29
474	浦野信孝	2002	猪名川町のコウモリ	紀伊半島野生動物研究会会報	29	30
475	井上龍一	2004	和歌山県のウサギコウモリの記録他	紀伊半島野生動物研究会会報	30	26
476	井上龍一	2004	2002年初情報【コウモリ・野鳥】	紀伊半島野生動物研究会会報	30	27-28
477	大畑純二	2006	島根県産陸棲哺乳類目録	島根県立三瓶自然館研究報告	4	7-16
478	大畑純二	2017	島根に生息する２種のキクガシラコウモリ科とユビナガコウモリ	島根県立三瓶自然館研究報告	15	31-43
479	船越公威	2004	口永良部島、中之島および宝島に生息する食虫性コウモリ類の新記録	自然愛護	30	5-7
480	細川慎太郎	2017	近畿大学奈良キャンパスで発見されたユビナガコウモリ	東洋蝙蝠研究所紀要	10	3-5
481	原田正史	2018	兵庫県川西市国崎のコウモリ	コウモリ通信	23(1)	12-14
482	長野浩文	2018	岐阜市の市街地の高架橋で発見されたヒナコウモリ集団	コウモリ通信	23(1)	15-16
483	大沢夕志 et al	2018	長野県戸隠で雪の中のコテングコウモリを発見	コウモリ通信	23(1)	17-18
484	越山洋三 et al	2018	倉敷市の井原鉄道高架に棲むヤマコウモリ Nyctalus aviator の生息状況－アブラコウモリ Pipistrellus abramus との比較	コウモリ通信	23(1)	18-23
485	原田正史 et al	2018	大阪市此花区で発見されたヒナコウモリの冬眠個体	コウモリ通信	23(1)	27
486	佐藤顕義 et al	2018	日本産コウモリ類16種の食性	森林野生動物研究会誌	43	55-73
487	佐藤顕義 et al	2017	風力発電におけるバットストライクに関する基礎研究 福島県布引高原風力発電所における調査結果（2012年）	東北のコウモリ	2	1-5
488	勝田節子 et al	2017	日本におけるコウモリノミ科 Nycteridopsylla sakagutii の初記録	東海自然誌	10	15-19
489	佐藤顕義 et al	2017	静岡県藤枝市におけるヒナコウモリの記録	東海自然誌	10	67-69
490	佐藤顕義 et al	2017	標識調査で明らかとなった東北地方におけるヒナコウモリ Vespertilio sinensis の生存期間と長距離移動	森林野生動物研究会誌	42	37-44
491	大沢啓子 et al	2017	北陸新幹線（長野駅以北）の高架隙間を越冬ねぐらとして利用するコウモリ	柏崎市立博物館館報	31	113-116
492	野呂達哉	2019	名古屋城におけるオヒキコウモリ Tadarida insignis のエコロケーションコールによる確認	なごやの生物多様性	6	67-72
493	佐藤顕義 et al	2019	超音波音声録音および樹冠タワーを用いた富士山北麓アカマツ林におけるコウモリ類の動態	富士山研究	13	33-42
494	佐藤顕義 et al	2019	静岡県におけるチチブコウモリの2006年から2018年までの記録	東海自然誌	12	117-119
495	佐野明	2017	三重県の洞穴に設置されたバット・ゲート	保全生態学研究	22	383-389
496	佐藤雅彦 et al	2019	北海道からコヤマコウモリの初記録	利尻研究	38	85-90
497	糸山富和	2019	長野県飯島町の農耕地で確認されたキクガシラコウモリの記録	伊那谷自然史論集	20	33-34
498	高田隼人 et al	2017	山梨県早川町に生息するテングコウモリ (Murina hilgendorfi) の活動期におけるねぐら利用およびねぐらの特徴	哺乳類科学	57(1)	69-75
499	大沢啓子 et al	2019	埼玉県久喜市におけるヒナコウモリ Vespertilio sinensis の出産哺育コロニーの初記録	埼玉県立自然の博物館研究報告	13	69-72
500	那須義次 et al	2016	コウモリのグアノを摂食するチョウ目昆虫の日本からの発見	昆蟲	19(3)	77-85
501	大沢夕志 et al	2018	埼玉県入間市におけるヒナコウモリ Vespertilio sinensis の初記録	埼玉県立自然の博物館研究報告	12	37-40
502	海田明裕 et al	2016	四国地方におけるフジホオヒゲコウモリの初記録	愛知県総合科学博物館研究報告	20	17-22
503	田代瑞樹	2016	横浜国立大学におけるアブラコウモリ Pipistrellus abramus （翼手目ヒナコウモリ科）の日周活動の季節変化及び冬眠開始時期について	教育デザイン研究	7	123-131
504	高橋守 et al	1981	埼玉県産コウモリに寄生するツツガムシ、とくに Leptotrombidium sp. （仮称 ヒナコウモリツツガムシ）について	埼玉生物	21	28-31
505	斎藤貴 et al	2005	嵐山町の哺乳類	嵐山町博物誌調査報告	10	1-11
506	寺山美恵子	2000	オヒキコウモリ観察記 (修道に生息するオヒキコウモリの集団に関して)	修道中・高等学校研究紀要	17	1-33
507	山本輝正	2016	金沢市山川町及び額谷町の石切り場廃坑のコウモリ相	石川県立自然史資料館研究報告	6	25-42
508	山本輝正 et al	2016	カグヤコウモリ (Myotis frater) オス個体群の21年間にわたる個体群調査	哺乳類科学	56(2)	135-144
509	安藤誠也 et al	2018	世界遺産登録後の大久保間歩におけるコウモリ個体数の推移	世界遺産 石見銀山遺跡の調査研究	8	21-25
510	安藤誠也	2019	大久保間歩における2017年11月から1年間のコウモリ類個体数の推移	世界遺産 石見銀山遺跡の調査研究	9	56-59
511	谷岡仁	2017	愛媛県宇和島市の低標高地からのコテングコウモリ Murina ussuriensis の記録（翼種目：ヒナコウモリ科）	四国自然史科学研究	10	20-22
512	谷岡仁	2018	コテングコウモリ Murina ussuriensis の2年間の活動期の模擬枯葉のねぐら利用と母仔の観察例	四国自然史科学研究	11	16-33
513	谷岡仁 et al	2018	高知県西部におけるコテングコウモリ Murina ussuriensis 哺育集団の模擬枯葉利用の記録（コウモリ目：ヒナコウモリ科）	四国自然史科学研究	11	34-36
514	谷岡仁	2018	高知県中部鉄道高架橋をねぐら利用するコウモリ類	四国自然史科学研究	11	37-41
515	谷岡仁 et al	2017	モモジロコウモリ Myotis macrodactylus の冬眠期の日中採餌とハイタカ Accipiter nisus による捕食の観察	愛媛県総合科学博物館研究報告	22	29-33
516	佐藤雅彦 et al	2014	北海道えりも町からヒナコウモリの初記録	えりも研究	11	11-13
517	中川真里亜	2018	東滝川農機具倉庫に生息するカグヤコウモリの調査（第３報）	北海道滝川地方のコウモリたち2018 (たきかわ環境フォーラム調査報告書)		8-11
518	出羽寛	2018	コウモリの聞こえない声を聞く－東滝川・江部乙での観察から	北海道滝川地方のコウモリたち2018 (たきかわ環境フォーラム調査報告書)		12-14
519	長澤秀治	2018	東滝川・大型農機具倉庫をねぐらとするカグヤコウモリ繁殖集団の子育て時期における倉庫床面に落下した幼体と、接近する成体の行動観察からの考察	北海道滝川地方のコウモリたち2018 (たきかわ環境フォーラム調査報告書)		15-18
520	平田剛士 et al	2018	東滝川地区の大型農機具倉庫をねぐらとするコウモリ類の調査	北海道滝川地方のコウモリたち2018 (たきかわ環境フォーラム調査報告書)		21-48
521	出羽寛 et al	2018	北海道滝川市江別乙地区の果樹園建物に生息するコウモリ類の調査	北海道滝川地方のコウモリたち2018 (たきかわ環境フォーラム調査報告書)		49-52
522	出羽寛 et al	2018	付表	北海道滝川地方のコウモリたち2018 (たきかわ環境フォーラム調査報告書)		53-59
523	小木万布	2018	御蔵島における初記録のコウモリ	Mikurensis	7	39-41
524	山本将史 et al	2018	岐阜県恵那市において確認されたコキクガシラコウモリ（哺乳類綱：コウモリ目：キクガシラコウモリ科）の完全白化個体	豊橋市自然史博物館研報	28	59-60
525	船越公威 et al	2019	徳之島と奄美大島に生息するコウモリ類の生態学的研究，特にリュウキュウテングコウモリ Murina ryukyuana について	哺乳類科学	59(1)	15-36
526	古屋直子	2015	150620～21 タイマグラコウモリ調査	ばっとぼっくす	32	2-3
527	佐々木誠	2015	森吉観察会、参加者・コウモリ満員御礼！	ばっとぼっくす	32	3-4
528	作山宗樹 et al	2015	網張の森 夜の生き物観察会開催報告	ばっとぼっくす	32	4-5
529	作山宗樹 et al	2015	平成27年度蝙蝠小舎カウント及び標識調査等報告	ばっとぼっくす	32	5
530	作山宗樹 et al	2016	花巻市公共施設に生息するコウモリの保全 その後	ばっとぼっくす	33	5-7
531	作山宗樹	2016	稲荷穴コウモリ調査覚え書き（稲荷穴報告その２）	ばっとぼっくす	33	7-8
532	京谷和弘	2016	森吉山麓コウモリ観察会	ばっとぼっくす	34	4-5
533	野口郊美	2016	綱張の森・夜の生き物観察会＆蝙蝠小舎ヒナコウモリ・バンディング調査	ばっとぼっくす	34	6-8
534	作山宗樹	2016	平成28年のタイマグラコウモリ調査	ばっとぼっくす	34	8-9
535	作山宗樹	2016	花巻市球場のコウモリその後	ばっとぼっくす	34	9
536	作山宗樹 et al	2017	「台風10号によるコウモリ生息地の被害状況2」桃ノ木洞と内間木洞の状況	ばっとぼっくす	35	1-3
537	佐々木玲子 et al	2017	七戸町ウサギコウモリ追出し依頼への対応について	ばっとぼっくす	35	8-9
538	小向益男	2017	台風10号と龍泉洞のコウモリについて	ばっとぼっくす	36	2-4
539	川田昌代	2017	綱張の森・夜のいきもの観察会	ばっとぼっくす	37	4-5
540	浜田亜美	2018	羽立コウモリ調査に参加して	ばっとぼっくす	38	7
541	作山宗樹 et al	2018	盛岡市内のコウモリ相談対応事例	ばっとぼっくす	38	7
542	佐々木玲子	2018	2018年蝙蝠小舎の糞掃除報告	ばっとぼっくす	39	1-2
543	作山宗樹 et al	2018	広沼大明神バットボックスの捕集作業	ばっとぼっくす	39	2-3
544	作山宗樹 et al	2018	2018夏のコウモリ観察会・調査報告（その１）	ばっとぼっくす	39	6-8
545	高田優仁	2018	北上市三角沼でのコウモリ調査に参加して	ばっとぼっくす	40	2-3
546	作山宗樹 et al	2018	2018夏秋のコウモリ観察会・調査報告（その２）	ばっとぼっくす	40	3-5
547	木村吉幸	2004	コウモリ調査	小さな哺乳類		137-169
548	阿部永 et al	1982	十勝川源流部原生自然環境保全地域の哺乳類	十勝川源流部原生自然環境保全地域調査報告書		233-245
549	阿部近一 et al	1989	徳島県における哺乳類，両生類および爬虫類の生息状況	徳島県立博物館開設準備調査報告	4	1-53
550	阿部學 et al	1995	オガサワラオオコウモリの分布，食性，行動圏	小笠原研究年報	18	4-43
551	安藤元一 et al	1974	翼手類における核型分析	九州大学農学部学芸雑誌	28(2)	119-129
552	安藤陽子 et al	2004	厚木市におけるアブラコウモリ(Pipistrellus abramus）の3~11月の出巣活動（出巣箇所に着目して）	ANIMATE	5	29-35
553	赤坂卓美 et al	2007	コウモリ類による日中ねぐらとしての橋梁の利用（北海道帯広市の事例）	保全生態学研究	12	87-93
554	青木雄司	2002	相模原市で発見されたヤマコウモリのねぐらについて	神奈川自然誌資料	23	25-26
555	青木雄司	2014	モズのはやにえになったアブラコウモリ	BINOS	21	31-32
556	千国安之助	1957	ウサギコウモリを捕獲	採集と飼育	19	136, 138
557	伊達功	2007	樹上スウィーピングで採取されたテングコウモリ Murina leucogaster	東北のコウモリ	1	23
558	出羽寛	2009	コウモリのねぐらと樹木	森林保護	313	4-6
559	出羽寛 et al	2011	カグヤコウモリ Myotis frater とヒメホオヒゲコウモリ M. ikonnikovi の捕獲時間帯の違いと捕獲数の変化	旭川大学地域研究所年報	33	15-32
560	遠藤公男	1958	テングコウモリの一産地	哺乳動物学雑誌	1	102-103
561	藤井忠志 et al	2011	クマゲラ(Dryocopus martius) の巣穴を利用する鳥獣（クマゲラの繁殖活動が遅れたのはなぜか）	野生生物保護	13	37-40
562	船越公威	1977	ユビナガコウモリに外部寄生するケブカクモバエの生態学的研究（特に生活史からみた宿主への適合性に関して）	日本生態学会誌	27	125-140
563	原田正史	1973	日本産コウモリ9種の核型	染色体	91	2885-2895
564	原田知子	2010	聟島におけるオガサワラオオコウモリ(Pteropus pselaphon)の初観察記録	小笠原研究年報	33	95-96
565	冨士元寿彦	2001	樹洞におけるドーベントンコウモリの観察例	利尻研究	20	35-37
566	服部畦作	1966	北海道産コウモリについて	北海道立衛生研究所報	16	69-77
567	服部畦作	1971	北海道産翼手目に関する研究（第1報 北海道産翼手目に関する研究史，生息地および生息種）	北海道立衛生研究所報	21	68-101
568	平川浩文 et al	2009	初冬に雪中で発見されたコテングコウモリ (Murina ussuriensis) の記録とその意味	森林総合研究所研究報告	8	175-178
569	細田徹治	1985	南部町で採取された小哺乳類	くろしお	4	16
570	細川慎太郎	2013	奈良県の光陽鉱山廃鉱を利用するコウモリ類の1年を通した個体数の変化	紀伊半島の野生動物	10	46-50
571	今泉吉典 et al	1959	岩手県で採集されたチチブコウモリについて	哺乳動物学雑誌	1(6)	127-132
572	稲田悟司	2007	オオジョロウグモによるヤンバルホオヒゲコウモリ Myotis yanbarensis の捕食例	東北のコウモリ	1	20
573	石井健太 et al	2012	北海道十勝地方の農耕地におけるキタクビワコウモリの採餌環境	森林野生動物研究会誌	37	17-26
574	石井健太 et al	2008	コウモリ類にとっての防風林の有用性について	「野生生物と交通」研究発表会講演論文集	4	61-72
575	金井塚務	1992	コテングコウモリの雪中越冬	モンキータイムズ	25	3-5
576	金井塚務	1993	宮島町におけるヒナコウモリ(Vespertilio superans)	おおの自然観察の森事業報告・研究報告	3	36
577	金城芳典 et al	2009	愛媛県西条市で捕獲されたコウモリ2種	四国自然史科学研究	5	15-18
578	加藤博 et al	1967	ヒナコウモリの採集例	哺乳動物学雑誌	3	128
579	金城芳典 et al	2009	愛媛県西条市で捕獲されたケブカクモバエ Penicillidia jenysii	四国自然史科学研究	5	19-20
580	加藤千晴	2011	神奈川県自然環境保全センターに救護された傷病鳥獣の記録 (2008･2009年度)	神奈川県自然保護センター報告	8	65-84
581	勝田節子 et al	2010	コウモリに外部寄生するハエ目及びノミ目	寄せ蛾記	137	33-38
582	勝田節子 et al	2014	埼玉県におけるヤマコウモリ (Nyctalus aviator) の食性（熊谷市小島における糞分析結果 (2012年の記録)）	埼玉県立自然の博物館研究報告	8	45-48
583	河合久仁子	2000	ひがし大雪博物館所蔵のコウモリ類の標本について	ひがし大雪博物館研究報告	22	5-7
584	松岡茂	2008	コテングコウモリ Murina ussuriensis による春から夏にかけての人工ねぐらの利用	森林総合研究所研究報告	17	9-12
585	宮尾嶽雄 et al	1969	日本産コウモリの Embryo-size ならびに Litter-size (I)	哺乳動物学雑誌	4(3)	87-89
586	茂木幹義	1976	対馬のコウモリ寄生バエ	対馬の生物		343-348
587	森井隆三	1982	香川県観音寺市におけるアブラコウモリ (Pipistrellus abramus) の出巣開始時刻の7年間の季節変化	香川生物	10	97-104
588	森井隆三	1986	香川県産アブラコウモリに寄生する吸虫 (Trematode) の季節的変化	香川生物	14	9-15
589	森井隆三	1996	アブラコウモリの外部形態の絶対成長	香川生物	23	1-13
590	森井隆三	2000	香川県産アブラコウモリ Pipistrellus abramus の体重の季節的変化	香川生物	27	33-42
591	森井隆三	2001	アブラコウモリ Pipistrelius abramus 同一集団の出巣個体数, 性比および年齢構成の季節的変化	香川生物	28	37-44
592	両角源美	1972	コウモリの冬眠	日本哺乳類雑記	1	5-7
593	向山満	1989	青森県産翼手目の検討	青森県生物学会誌	26	36
594	向山 満	1995	白神山地の動物 (両生類・爬虫類・翼手類) の生息状況	白神山地自然環境保全地総合調査報告書		325-366
595	向山満	1989	青森県産翼手目文献資料の解説	青森県立三戸高等学校 研究紀要	19	9-15
596	向山満	1990	青森県産翼手目文献資料の解説2	青森県立三戸高等学校 研究紀要	20	17-23
597	向山満	1991	青森県産翼手目文献資料の解説3	青森県立三戸高等学校 研究紀要	21	3-10
598	向山満	1992	青森県産翼手目文献資料の解説4	青森県立三戸高等学校 研究紀要	22	3-13
599	向山満	1991	ヒナコウモリの保護と生態研究	高校通信 東書 生物		6-7
600	村木尚子 et al	2006	帯広市における鳥獣類による樹洞利用の季節変化	樹木医学研究	10	69-71
601	村野紀雄 et al	2012	北海道石狩低地帯江別地域におけるモモジロコウモリおよびドーベントンコウモリのねぐら移動	酪農学園大学紀要. 自然科学編	36(2)	377-391
602	中川元	1991	知床博物館所蔵の翼手目標本について	知床博物館研究報告	12	53-84
603	中島宏章 et al	2005	北海道札幌市，石狩市，当別町におけるドーベントンコウモリ Myotis daubentonii の捕獲記録	森林野生動物研究会誌	10	46-50
604	中本敦 et al	2013	沖縄島に植栽されているデイゴの訪花者群集とその日周変化	保全生態学研究	18	111-119
605	中本敦 et al	2009	沖縄諸島におけるオリイオオコウモリの分布と生息状況	哺乳類科学	49(4)	53-60
606	中本敦 et al	2011	沖縄島で近年見られるオリイオオコウモリ Pteropus dasymallus inopinatus の個体数の増加について	保全生態学研究	16	45-53
607	中村琢磨 et al	2008	糞の花粉分析による，南硫黄島・父島における絶滅危惧種オガサワラオオコウモリの食性の検討	日本花粉学会会誌	54(2)	53-60
608	岡田一二三	1956	青森県産のコウモリ2種について	動物学雑誌	1(3)	29-31
609	大野善右衛門	1965	邦産蚤類に関する知見補遺 (6)（北海道産蝙蝠蚤4種について）	衛生動物	16(2)	99-103
610	大野善右衛門	1967	北海道のコウモリダニ	衛生動物	18(1)	17
611	秋田一貫	1955	奈良県御蓋山で採集したテングコウモリ	哺乳動物学雑誌	1	21-22
612	遠藤公男	1957	コテングコウモリ小観察	哺乳動物学雑誌	1	63-65
613	遠藤公男	1961	コテングコウモリの繁殖例と飛翔習性について	哺乳動物学雑誌	2	14-16
614	遠藤公男	1963	シナノホオヒゲコウモリの採集例	哺乳動物学雑誌	2(2)	60-61
615	遠藤公男	1971	トウヨウヒナコウモリの森林棲息例	哺乳動物学雑誌	5(4)	149-150
616	遠藤公男	1976	クロホオヒゲコウモリの妊娠例と飛翔	哺乳動物学雑誌	6	259-260
617	遠藤公男	1977	北海道の高山のコウモリ2種	哺乳動物学雑誌	7(2)	118-119
618	今泉吉典 et al	1965	日本産オヒキコウモリの分類学的考察	哺乳動物学雑誌	2(4)	105-108
619	黒田長禮	1969	北海道産コテングコウモリの越年場所の発見	哺乳動物学雑誌	4	125-126
620	前田喜四雄 et al	1982	旭川産カグヤコウモリ, Myotis frater kaguyae の繁殖習性	哺乳動物学雑誌	9(2)	82-87
621	前田喜四雄	1985	北海道におけるウスリードーベントンコウモリ Myotis daubentoni ussuriensis OGNEV, 1927 の新産地と，外部及び頭骨形質の変異性	哺乳動物学雑誌	10	159-164
622	御厨正治 et al	1972	新記録の日光産コウモリ3種	哺乳動物学雑誌	5(5)	196
623	水野武雄	1970	シナノホオヒゲコウモリの捕獲例	哺乳動物学雑誌	5(2)	70
624	水野武雄	1973	木曽地方の哺乳類雑記	哺乳動物学雑誌	5(6)	205
625	森井隆三	1976	香川県産アブラコウモリの生物学的研究 (１.胎児および新産児における外部形態, 頭蓋骨の大きさと歯の特徴について）	哺乳動物学雑誌	6	248-258
626	太田英利 et al	1984	屋久島からのコキクガシラコウモリ Rhinolophus cornutus の記録	哺乳動物学雑誌	10	67-68
627	立花繁信	1971	宮城県河北町附近の獣類雑記	哺乳動物学雑誌	5(5)	120-121
628	内田照章	1956	テングコウモリ九州に産す	哺乳動物学雑誌	1	32-34
629	臼枡秀明	1965	コテングコウモリを入手	哺乳動物学雑誌	2(5)	145
630	吉行瑞子	1965	Myotis frater kaguyae における亜種的特徴について	哺乳動物学雑誌	2	136-141
631	吉行瑞子 et al	1970	チチブコウモリの本州における越冬場所	哺乳動物学雑誌	5(2)	73
632	吉行瑞子 et al	1970	埼玉県越谷市産アブラコウモリ Pipistrellus abramus の胎児数について	哺乳動物学雑誌	5(2)	74-75
633	吉行瑞子	1973	琉球諸島のユビナガコウモリについて 1. 前腕長と頭骨全長の変異	哺乳動物学雑誌	5(6)	234-239
634	吉行瑞子	1979	ニホンウサギコウモリ Plecotus auritus sacrimontis の食物残渣	哺乳動物学雑誌	7	321-323
635	青木雄司	2007	日中飛翔するヤマコウモリの観察記録	BINOS	14	91-93
636	千葉伸幸	2000	テングコウモリのコロニー	コウモリ通信	8	26
637	国土交通省近畿地方整備事務所 紀伊丹丹生川ダム調査事務所	2003		紀伊丹丹生川ダム洞窟調査報告書		37 pp.
638	八幡の森ファンクラブ	1998		八幡の森ファンクラブ活動報告書（1997年コウモリ調査報告）		11 pp.
639	百年の森ファンクラブ	1999		百年の森ファンクラブ活動報告書（1998年コウモリ調査報告）		26 pp.
640	名寄市史編さん委員会	2002	第五部 自然	新名寄市史 第3巻		65-67
641	浦野信孝	2007	三重県中部の隧道に生息するコウモリ	三重自然誌
642	浦野信孝	2007	自動撮影装置で撮影されたテングコウモリ	Nature Study	53(5)	12
643	佐藤雅彦	2012	利尻町立博物館所蔵の翼手目標本目録	利尻研究	31	1-6
644	佐藤雅彦 et al	2002	道北北部の街灯に飛来する種不明コウモリの確認について	利尻研究	21	65-78
645	佐藤喜和 et al	2006	ミヤマクワガタと格闘したヒナコウモリ	浦幌町立博物館紀要	6	13-14
646	佐藤雅彦 et al	2018	増毛町におけるクロオオアブラコウモリの記録	利尻研究	37	89-94
647	今泉吉典	1958	日本産ホオヒゲコウモリ類について	哺乳動物学雑誌	1	80-83
648	今泉吉典	1963	対馬産モモジロコウモリについて	哺乳動物学雑誌	2	53-54
649	今泉吉典 et al	1966	コウモリの部分白化2例	哺乳動物学雑誌	3(2)	44-45
650	庫本正	1961	秋芳洞の動物相について	秋吉台科学博物館研究報告	1	17-22
651	沢田勇 et al	1977	四国カルストに生息するキクガシラコウモリ科コウモリの内部寄生虫相	奈良教育大学紀要	26(2)	1-5
652	沢田勇	1975	冬眠直前における洞穴棲コウモリの内部寄生虫について	奈良教育大学紀要	24(2)	13-19
653	沢田勇	1976	対馬産コウモリの内部寄生虫	対馬の生物		907-910
654	沢田勇	1976	条虫相からみた東北地方北部のキクガシラ科コウモリの分布について	動物分類学会誌	12	87-91
655	沢田勇	1976	冬眠あけ直前における洞穴棲コウモリの内部寄生虫について	奈良教育大学紀要	25(2)	5-11
656	沢田勇 et al	1977	条虫相からみた岐阜県南部のキクガシラ科コウモリの分布	動物分類学会誌	13	92-95
657	沢田勇	1978	岡山県南西部の洞穴棲コウモリの内部寄生虫相	奈良教育大学紀要	27(2)	63-70
658	沢田勇	1979	条虫相からみた北海道および佐渡のキクガシラコウモリ科コウモリの分布について	動物分類学会誌	17	73-78
659	沢田勇	1979	キクガシラコウモリに寄生する Hymenolepis rashomonensis Sawada の発育史	奈良教育大学紀要	28(2)	61-69
660	沢田勇	1982	三重県下における洞穴棲コウモリの内部寄生虫相	動物分類学会誌	24	47-57
661	沢田勇	1984	山陰地方における洞穴棲コウモリの分布及びその内部寄生虫相	奈良教育大学紀要	33(2)	33-44
662	沢田勇	1989	アブラコウモリに寄生していた条虫	動物分類学会第25回大会記事	39	60
663	沢田勇 et al	1980	鬼の岩屋産キクガシラコウモリに寄生する内部寄生虫の季節的消長	奈良教育大学紀要	29(2)	41-48
664	前田喜四雄	1988	岐阜県下のコウモリ類4．御岳のコウモリ	岐阜ふるさとと動物通信	21	306
665	前田喜四雄	1988	岐阜県下のコウモリ類5．北アルプスノコウモリ	岐阜ふるさとと動物通信	21	307
666	前田喜四雄	1991	岐阜県下のコウモリ類15．尾上郷国有林(1)	岐阜ふるさとと動物通信	39	629
667	前田喜四雄	1977	ユビナガコウモリ，Miniopterus schreibersi, KUHL におけるホルマリン液浸標本と新鮮標本の外部および頭骨計測値の差違	哺乳動物学雑誌	7(2)	103-109
668	前田喜四雄	1983	ライデン博物館保存「シーボルト標本」中の日本産コウモリ類の分類学的再検討	哺乳動物学雑誌	9(5)	237-245
669	吉行瑞子	1976	屋久島のニホンキクガシラコウモリと近隣小個体群との関係	国立科学博物館専報	9	173-183
670	吉行瑞子	2000	皇居のアブラコウモリについて	国立科学博物館専報	35	35-39
671	吉行瑞子	1964	キクガシラコウモリにおける尾椎の異常例	哺乳動物学雑誌	2(3)	88-90
672	土屋公幸	1966	コウモリの共食い	哺乳動物学雑誌	3(2)	43
673	阿部近一 et al	1971	剣山とその周辺の哺乳類その他	剣山県民の森総合学術調査報告書		129-130
674	伊藤泰一 et al	1954	アブラ蝙蝠（Pipistrellus abramus）に寄生するダニ類（Steatonyssus sp. 及び Argas sp.）に見られたリケッチア様微生体に就いて	東京医事新誌	71(10)	3-4
675	伊藤泰一 et al	1953	アブラ蝙蝠の R. orientalis に対する感受性	東京医事新誌	70(8)	5-7
676	遠藤公男	1967	コキクガシラコウモリのコロニー	哺乳動物学雑誌	3(6)	166
677	御岳駒ケ岳総合調査会	1958	御嶽の哺乳類	御岳研究 自然編		363-365
678	小野香苗 et al	2010	樹上性小型哺乳類およびコウモリ類による道路横断構造物利用のモニタリング	「野生生物と交通」研究発表会講演論文集	9	73-78
679	上野村教育委員会	1998	哺乳類	上野村誌動物目録		2-3
680	和田久 et al	1992	白神山地自然調査概要 (3)動物	青森県立郷土館調査研究年報	17	30-33
681	赤木麻衣子	2004	日本産キクガシラコウモリの長期飼育及び繁殖	ANIMATE	5	25-28
682	浅川満彦 et al	2000	小田深山およびその周辺に生息するコウモリ目の寄生線虫	小田深山の自然	1	983-994
683	内田照章	1957	九州産コウモリ4種について	日本動物学会第27回大会講演要旨		141
684	内田照章 et al	1974	翼手類の受精機構に関する電顕的研究 1. Miniopterus schreibersi fuliginosus ユビナガコウモリ精子の先体反応および死への転帰について	九州大學農學部學藝雜誌	28(3)	177-184
685	岐阜県高等学校生物教育研究会	1974	哺乳類	岐阜県の動物		35-59
686	久保敬章 et al	2009	京都府笠置町におけるアブラコウモリPipistrellus abramusの飛邦回数および昆虫量の季節変動	奈良教育大学附属自然環境教育センター紀要	9	13-24
687	金井塚務	1994	廿日市市の哺乳類	廿日市市の生物		141-151
688	熊田信夫 et al	1953	新潟市内のアブラコウモリより得たコウモリノミの1種について	衛生動物	4	14
689	重昆達也	2018	静岡県西部の風力発電施所で見つかったコウモリ類2種の死骸について	東海自然誌	11	51-57
690	上村清 et al	1977	コウモリマルヒメダニの人体寄生3禮について	衛生動物	28(2)	248
691	北原英治 et al	1974	翼手類の飛翔適応からみた乳酸脱水素酵素アイソザイム	動物学雑誌	83	10-17
692	門崎允昭	1981	野幌丘陵とその周辺の自然と歴史 動物相の現況	北海道開拓記念館研究報告	6	25-38
693	黒田長禮	1957	二，三小獣の新分布地其他	哺乳動物学雑誌	1(4)	73
694	酒井淳一	2011	北海道釧路地方におけるニホンウサギコウモリ Plecotus sacrimontis の食性	釧路市立博物館報	407	9-11
695	新名一宏	1968	香川県産モモジロコウモリの交尾期について	香川生物	4	4
696	諏訪教育委員会	1978	3 コウモリ類	諏訪の自然誌		44-47
697	清水善吉 et al	2006	三重県におけるウサギコウモリの新たな分布記録	三重自然誌	11	129-130
698	清水善吉	2007	紀北町でノレンコウモリを記録	三重自然誌	11	128
699	千羽晋示	1958	狸々洞のコウモリ（予報）	哺乳動物学雑誌	1(5)	87-92
700	山田勝	2008	岡山県北東部においてヒナコウモリを確認	しぜんしくらしき	67	9-10
701	山内健生	2010	広島県産鳥類およびコウモリ類から採集された吸血性ハエ類（シラミバエ科，クモバエ科，コウモリバエ科）	比和科学博物館研究報告	51	249-254
702	出羽寛	1991	旭川の脊椎動物（鳥類を除く）	旭川の動・植物自然保護調査報告書 総集編		83-131
703	田代憲次 et al	1981	白山山麓の哺乳類	奥美濃路の自然 白山山麓の動・植物調査		35-54
704	立神雅宜 et al	2007	北海道帯広市のコウモリ用ボックスカルバートのモニタリング(第2報)	「野生生物と交通」研究発表会講演論文集	6	57-64
705	土屋公幸	1971	日本産コウモリ2種の核型	哺乳動物学雑誌	5(3)	114-116
706	寺島浩一	1958	鎌倉のコウモリ二種の観察	哺乳動物学雑誌	1(5)	93-96
707	中山文仁	2007	秋田県能代市におけるキクガシラコウモリ Rhinolophus ferrumequinum の集団繁殖地	東北のコウモリ	1	30-31
708	野口修	1982	香川県高校市におけるアブラコウモリ Pipistlrellus abramus (TEMMINK, 1840) 3個体群の出巣活動	香川生物	10	5-12
709	細田徹治 et al	1982	第2章動物 1.哺乳類	白浜町誌 自然編 白浜の自然		91-98
710	畑瀬純	2013	キクガシラコウモリの自力採食飼育	動物園水族館雑誌	54	53-60
711	平川浩文	2001	中川研究林における中型哺乳類の生息状況	中川研究林における自然環境調査 2000年度報告		7-15
712	宮尾嶽雄 et al	1972	長野市外鬼無里不動滝洞窟のコウモリ	日本哺乳類雑記	1	11-14
713	水野武雄	1963	シナノホオヒゲコウモリ捕獲	哺乳動物学雑誌	2(2)	64
714	村嶋孝志 et al	1972	哺乳類	日本大学農獣医学部動植物研究会報	20	213-220
715	水野武雄	1970	木曽谷でのカグヤコウモリの捕獲例	哺乳動物学雑誌	5(2)	81
716	水野武雄	1972	シナノホオヒゲコウモリ Myotis hosonoi の新産地	哺乳動物学雑誌	5(5)	169
717	渡邊啓文 et al	2011	鹿児島県志布志湾の枇榔島で拾得されたキクガシラコウモリ科キクガシラコウモリ属 Rhinolophus 2種の初記録	Nature of Kagoshima	37	1-2
718	船越公威	2017	口永良部島の新岳噴火後におけるエラブオオコウモリの生息状況と今後の保全について	Nature of Kagoshima	43	1-7
719	船越公威 et al	2017	大分県のコウモリ，特に大分市野津原地区のコウモリ類の生息状況について	大分自然博物誌 ブンゴエンシス	2	2-12
720	船越公威	2017	徳之島で発見されたクビワオオコウモリ Pteropus dasymallus について	Nature of Kagoshima	43	9-12
721	柳川久 et al	1990	日高山脈ペテガリ岳西尾根における小型哺乳類の垂直分布	帯広畜産大学学術研究報告	1	69-75
722	吉行瑞子	1969	モモジロコウモリ Myotis macrodactylus の屋島洞窟個体群に見られた外部形態の変異	哺乳動物学雑誌	4	107-111
723	周はじめ	1968	オオコウモリの新分布地	哺乳動物学雑誌	4(2)	39
724	柳川定春	1967	コキクガシラコウモリの冬期活動例	哺乳動物学雑誌	3(5)	124
725	沢田勇	1993	ユビナガコウモリの移動	コウモリ通信	1	10
726	横山真弓	1995	軽井沢でコテングコウモリを保護	コウモリ通信	3(2)	12
727	作山宗樹	1996	青森県でバードバンディング中に混獲されたコウモリ2種	コウモリ通信	4(1)	5
728	落合けいこ	1996	ヤマコウモリの死体スケッチ	コウモリ通信	4(1)	6
729	向山満	1999	青森県のコウモリ保護施設	コウモリ通信	7(1)	14-15
730	箕輪一博	1999	福浦狸々洞のコウモリ類の状況 タンカー折損事故による重油漂着から2年	コウモリ通信	7(1)	16-17
731	寺西敏夫	1999	愛知県の洞窟棲コウモリ	コウモリ通信	7(1)	20
732	出羽寛	2000	旭川市と周辺地域のコウモリ類	コウモリ通信	8(1)	6-8
733	金井塚務	2000	オヒキコウモリのコロニーが見つかった	コウモリ通信	8(1)	14-17
734	佐藤美穂子 et al	2000	北海道苫前郡で保護されたヒナコウモリ	コウモリ通信	8(2)	4
735	浦野信孝	2002	北摂の洞穴性のコウモリについて	コウモリ通信	10	1-4
736	柳川久 et al	2003	北海道十勝地方におけるコウモリ類の交通事故	コウモリ通信	11	9-10
737	コウモリ通信編集部	2003	クロマツからヤマコウモリ	コウモリ通信	11	24
738	平田和彦	2004	コシアカツバメの巣内におけるアブラコウモリの繁殖記録	コウモリ通信	12	2-3
739	佐藤美穂子	2004	ヒナコウモリ，北海道苫前郡羽幌町での初記録	コウモリ通信	12	3-4
740	杉野目斉	2004	鳥の標識調査中に誤捕獲したコウモリについて	コウモリ通信	12	11
741	中原ゆうじ	2006	長野県入笠山でのコテングコウモリの確認	コウモリ通信	14	14
742	安藤陽子 et al	2007	埼玉県久喜市の陸橋下に棲むアブラコウモリ	コウモリ通信	15	20-22
743	澤畠拓夫	2007	新潟県十日町市のコテングコウモリ情報	コウモリ通信	15	24
744	江木寿男	2008	岡山県におけるヒナコウモリの確認記録	コウモリ通信	16	16-17
745	広瀬憲也 et al	2008	東京都墨田区のマンションでヒナコウモリを保護	コウモリ通信	16	13-15
746	澤畠拓夫	2008	新潟県におけるヒナコウモリの分布情報	コウモリ通信	16	18
747	山本輝正	2006	テングコウモリとコテングコウモリの秋期ねぐら	コウモリ通信	14	13
748	平田剛士 et al	2016	北海道滝川市内の農機具庫を利用するコウモリたち (2) カグヤコウモリ Myotis frater の出産・哺育集団を中心に	北海道滝川市内の農機具庫を利用するコウモリたち (2) カグヤコウモリ Myotis frater の出産・哺育集団を中心に		1-68
749	富沢章	1984	コウモリの捕食した蛾類	Amica	28	59-60
750	富沢章	1990	コウモリの捕食した蛾類2	誘蛾燈	120	65-68
751	箕輪一博 et al	2008	バンディング法で知り得た３頭のキクガシラコウモリの知見	柏崎市立博物館館報	22	75-82
752	和田芳武	1967	日本産コウモリに寄生するダニに関する研究 (I. Listrophoridae (ズツキダニ科) の一新種)	衛生動物	18(1)	1-3
753	湯川仁	1966	コテングコウモリの繁殖例と修正知見	比和科学博物館研究報告	10	11-13
754	佐野明 et al	2001	モモジロコウモリの砂掘り行動	哺乳類科学	41	83-86
755	平川浩文	2007	コテングコウモリ (Murina ussuriensis) の夏季におけるねぐら利用	東洋蝙蝠研究所紀要	6	1-7
756	平川浩文	2019	北海道札幌市羊ヶ丘で捕獲されたコウモリにおける 体サイズの雌雄差と季節変動	森林総合研究所研究報告	18(3)	325-332
757	近藤憲久 et al	2010	根室半島牧の内ダムで採餌するコウモリの種と飛翔高度	根室市歴史と自然の資料館紀要	22	19-22
758	近藤憲久 et al	2012	ヒメヒナコウモリ (Vespertilio murinus) の雄の識別点	根室市歴史と自然の資料館紀要	24	61-63
759	近藤憲久	2003	根室市博物館開設準備室に届けられたコウモリについて	根室市歴史と自然の資料館紀要	17	83-86
760	近藤憲久	2004	北海道根室市ユルリ島で捕獲されたコテングコウモリ (Murina ussuriensis OGNEV, 1913).	根室市歴史と自然の資料館紀要	18	81-84
761	浅川満彦 et al	2003	野幌森林公園における寄生虫相の研究 (コテングコウモリ編）	野幌研究	2	28-30
762	中島宏章	2008	北海道札幌市手稲山におけるコテングコウモリ (Murina ussuriensis) の残雪上での発見	北方林業	60(2)	7-9
763	野呂達哉	2017	名古屋市におけるヒナコウモリ Vespertilio sinensis (PETERS, 1880) の初記録	なごやの生物多様性	4	102-112
764	山本栄治	2010	コキクガシラコウモリの生活環境と鳥類標識調査	しこくこげら	7	13-14
765	山本栄治	2010	コキクガシラコウモリと自動車の衝突事故例	しこくこげら	7	15
766	山本栄治 et al	2000	洞窟性コウモリの観察記録	小田深山の自然	1	379-438
767	原田正史 et al	2017	和歌山県黒蔵谷国有林のコウモリ類	南紀生物	59(1)	46-47
768	木船悌嗣 et al	2004	若干の北海道産コウモリ寄生吸虫	利尻研究	23	15-17
769	前田喜四雄	2009	日本列島におけるユビナガコウモリの個体数推定	奈良教育大学教育学部附属自然環境教育センター	10	31-37
770	佐藤雅彦	2012	北海道におけるコウモリ寄生性トコジラミ	森林保護	328	28-31
771	佐藤顕義 et al	2012	埼玉県におけるコウモリトコジラミの初記録	寄せ蛾記	147	76-77
772	佐藤顕義 et al	2014	埼玉県で２例目となるコウモリトコジラミをヤマコウモリから採集	寄せ蛾記	154	50-52
773	沢田勇	1983	和歌山県下における洞穴棲コウモリの内部寄生虫相	奈良教育大学紀要	32	37-47
774	沢田勇 et al	1985	奈良県における洞穴棲コウモリの分布及びその内部寄生虫相	動物分類学雑誌	30	11-17
775	沢田勇	1988	条虫相からみたキクガシラコウモリ科コウモリの分布について	奈良教育大学紀要	4	169-207
776	小林朋道	2018	鳥取県内における洞窟性コウモリの生息状況	鳥取県立博物館研究報告	55	1-7
777	美濃厚志	2017	コテングコウモリ調査における麻布製人工ねぐらの有効性（翼手目：ヒナコウモリ科）	四国自然史科学研究	10	16-19
778	重昆達也 et al	2018	「環境省レッドデータ2014」の絶滅危惧II類モリアブラコウモリは多摩川流域にいつ，どこに棲んでいるのか？	とうきゅう環境財団研究助成・一般VOL.40-№237	40	1-36
779	谷地森秀二 et al	2012	四国地域の国有林内における翼種目生息確認調査	四国地域の国有林内における翼種目生息確認調査		5pp.
780	沢田勇 et al	1986	ホンドノレンコウモリに寄生していた条虫 Insectivorolepis sp. について	動物分類学会第22回大会記事	33	58
781	吉行瑞子	1970	対馬の翼手類	国立科学博物館専報	3	177-184
782	吉行瑞子 et al	1972	北海道日高山系の翼手類	国立科学博物館専報	5	123-131
783	安井さち子	2010	アブラコウモリの日中ねぐらにおける単独個体と集団の性・繁殖ステージ構成	哺乳類科学	50(1)	49-54
784	宮嵜大樹 et al	2011	母コウモリとの同居飼育下から放獣できた新生子アブラコウモリの2例	第32回動物臨床医学会年次大会	32	87-88
785	山本輝正	2019	日本産森林性コウモリ類の最長寿命記録について	コウモリ通信	24(1)	5-6
786	葛西 萌	2019	栃木県奥日光の公衆トイレでヒナコウモリを発見	コウモリ通信	24(1)	7-8
787	高橋 修	2019	チチブコウモリBarbastella darjelingensis(Hodgson,1855)	コウモリ通信	24(1)	9
788	清水海渡 et al	2016	相模原市緑区で発見されたコテングコウモリ Murina ussuriensis について	相模原市立博物館研究報告	24	14-15
789	千葉夕佳	2017	南島で発見されたオガサワラオオコウモリの捕食死体	小笠原研究年報	41	145-148
790	稲葉慎 et al	2004	小笠原諸島におけるオガサワラオオコウモリの食性	小笠原研究	30	15-23
791	鈴木創 et al	2017	南硫黄島のオガサワラオオコウモリ	小笠原研究	44	167-208
792	中村幸雄 et al	1955	甲府市におけるアブラコウモリの知見其の他	山階鳥類研究所研究報告	1(7)	303-305
793	佐藤顕義 et al	2008	愛知県におけるチチブコウモリとヒナコウモリの記録	マンモ・ス特別号	10	25-28
794	佐野明 et al	2006	三重県におけるヒナコウモリの初記録	紀伊半島の野生動物	8	1
795	船越公威	1996	熊本のヤマコウモリ Nyctalus lasiopterus aviator THOMAS, 1911	土竜	12	9-11
796	森井隆三	1969	香川県屋島洞窟における Myotis macrodactylus について	哺乳動物学雑誌	4(4-6)	141-142
797	森井隆三	1971	屋島洞窟におけるニホンユビナガコウモリ Miniopterus schreibersi fuliginosus の部分白化について	哺乳動物学雑誌	5(4)	151-152
798	森井隆三	1989	剣山山頂にコウモリを追って	採集と飼育	51(8)	358-359
799	山本輝正	1991	岐阜県内のコウモリ情報 (1)	岐阜ふるさとと動物通信	43	695-696
800	向山満	2007	カワセミ用人工巣穴をねぐらに利用しているモモジロコウモリ Myotis macrodactylus	東北のコウモリ	1	21-22
801	向山満 et al	2007	青森県東部におけるモモジロコウモリ Myotis macrodactylus の飛翔行動	東北のコウモリ	1	5-10
802	鳥海隼夫	1967	ウサギコウモリの捕獲	哺乳動物学雑誌		67
803	内田照章 et al	1972	翼手類における核型分析 I. Barbastella leucomelas darjelingensis チチブコウモリの核型とその系統的位置づけ	九州大学農学部学芸雑誌	26(1-4)	393-398
804	上野吉雄	1993	西中国山地におけるモリアブラコウモリの記録	おおの自然観察の森事業報告・研究報告	3	35
805	浦野守雄	1998	西多摩郡檜原村で確認されたモリアブラコウモリPipistrellus endoi	東京都の自然	24	22
806	浦野信孝 et al	2006	兵庫県佐用郡佐用町のコウモリ	Nature Study	52(4)	6-7
807	浦野信孝	2007	大阪府北西部の人工洞穴を利用する哺乳類	関西自然保護機構会誌	29(1)	57-64
808	浦野信孝	2012	奈良県五條市の人工洞に生息するコウモリ	Nature Study	58(5)	2-3
809	若林真衣子 et al	2003	美幌町におけるキタクビワコウモリの繁殖コロニー周辺の利用	美幌博物館研究報告	11	55-62
810	和田久 et al	1991	赤石川流域の自然	青森県郷土館調査報告	28	55-69
811	山田勝 et al	2011	岡山県におけるコテングコウモリ（翼手目，ヒナコウモリ科）の閣員記録について	岡山県自然保護センター研究報告	18	81-87
812	山鹿百合子 et al	2002	北海道美幌町におけるキタクビワコウモリの成長記録	美幌博物館研究報告	10	79-85
813	山口喜盛 et al	2002	電波発信機を用いたテングコウモリ Murina leucogaster の追跡	神奈川自然誌資料	23	15-18
814	山本輝正	1991	八百津町哺乳類（2）	岐阜ふるさとと動物通信	42	676
815	山本輝正	1994	白山石川県側のコウモリ１	岐阜ふるさとと動物通信	60	967
816	山本輝正	1994	白川村のコウモリ (1)	岐阜ふるさとと動物通信	61	980
817	山本輝正	1995	白山石川県側のコウモリ２	岐阜ふるさとと動物通信	62	996
818	山本貴仁 et al	2004	愛媛県における翼手目の生息記録	愛媛県総合科学博物館研究報告	9	1-9
819	山元芳彦	2014	口永良部島のエラブオオコウモリの生態	鹿児島県立博物館研究報告	33	61-62
820	山下次郎 et al	1953	ヤマコウモリ Nyctalus maximus aviator THOMAS の内部寄生虫に就いて	北海道大学農学部紀要	1(4)	499-503
821	山下次郎 et al	1954	ヤマコウモリ (Nyctalus maximus aviator THOMAS) の外部寄生虫に就いて	衛生動物	4	217-223
822	柳川久	1994	小鳥用巣箱を用いたエゾモモンガの野外研究	森林保護	241	20-22
823	米田英明	2012	渡嘉敷島におけるクビワオオコウモリの初記録	沖縄生物学会誌	50	99
824	吉行瑞子	1968	Vespertilio superans ヒナコウモリの乳歯	哺乳動物学雑誌	4(2)	48-50
825	今泉吉典	1963	ヤマコウモリの採集と飼育	哺乳動物学雑誌	2(2)	64
826	中山知洋 et al	2009	北海道北部でのコテングコウモリ Murina ussuriensis の行動圏および隠れ家	利尻研究	28	83-85
827	庄剛史	2004	美幌町におけるキタクビワコウモリのコロニー周辺で確認された捕食者について	美幌博物館研究報告	12	39-46
828	山本栄治 et al	2000	小田深山およびその周辺の哺乳動物	小田深山の自然	1	293-377
829	小原良孝 et al	1976	日本産翼手類，ヒナコウモリ科の染色体研究(1)	遺伝学雑誌	51	201-206
830	河合久仁子 et al	2013	択捉島中部のコウモリ類	根室市歴史と自然の資料館紀要	25	9-20
831	近藤憲久	2004	翼手目	野付半島野生生物生息状況調査		71-81
832	近藤憲久 et al	2006	「中標津の格子状防風林」のコウモリ類	中標津の格子状防風林保存事業報告書		110-118
833	近藤憲久	2011	北海道根室・釧路地方のウスリーホオヒゲコウモリ (Myotis gracilis OGNEV, 1927) のねぐらについて	根室市歴史と自然の資料館紀要	23	57-62
834	近藤憲久 et al	2011	国後島で捕獲された白化型モモジロコウモリ (Myotis macrodactylus)	根室市歴史と自然の資料館紀要	23	69-70
835	近藤憲久 et al	2013	国後島ニキショロ海蝕洞に生息するモモジロコウモリ Myotis macrodactylus (TEMMINCK, 1840)	根室市歴史と自然の資料館紀要	25	1-7
836	近藤憲久 et al	2013	北海道東部におけるコキクガシラコウモリの初記録	美幌博物館研究報告	20	3-6
837	小柳恭二 et al	2007	栃木県におけるクビワコウモリ Eptesicus japonensis IMAIZUMI の初記録	東洋蝙蝠研究所紀要	24	1-4
838	熊田信夫 et al	1978	東海地方における深い動物としてのアブラコウモリ, およびそれに由来する有害節足動物	衛生動物	29	261-263
839	庫本正 et al	1969	イタチおよびアオダイショウによるコウモリの捕食	秋吉台科学博物館研究報告	6	27-33
840	黒田長禮	1964	モリアブラコウモリの新産地	哺乳動物学雑誌	2(3)	84-85
841	黒田長禮	1965	袖白のモリアブラコウモリ	哺乳動物学雑誌	2(5)	143-144
842	黒子浩	1958	彦山の動物 翼手目	英彦山（田川郷土研究会，福岡）		668-671
843	前田喜四雄 et al	1991	岐阜県下のコウモリ類 16. 北アルプスのコウモリ(3)	岐阜ふるさとと動物通信	39	629
844	前田喜四雄 et al	1992	舳倉島でとれたクビワコウモリ	石川県白山自然保護センター研究報告	19	87-89
845	前田喜四雄	1993	奈良県のコウモリ類 (1) 奈良県からのクロホオヒゲコウモリ，アブラコウモリとコテングコウモリの記録	紀伊半島の野生動物	1	19-20
846	前田喜四雄	2000	徳之島からのリュウキュウテング，Murina ryukyuana MAEDA & MATSUMURA, 1988 の記録	沖縄生物学会誌	38	65-67
847	前田喜四雄	2002	コウモリ類	新名寄市史（名寄市史編さん委員会，編） 名寄	3	65-67
848	前田喜四雄 et al	2007	奈良県宇陀市大字陀におけるテングコウモリ Murina leucogaster MILNE-EDWARDS, 1872 の初記録	紀伊半島の野生動物	9	17-18
849	松村澄子 et al	2005	山口県内の洞窟におけるテングコウモリの生息状況	山口ケイビングクラブ会報	40	5-6
850	大宅利之 et al	2013	佐賀県で初確認されたオヒキコウモリについて	佐賀県立博物館・美術館調査研究書	37	5-10
851	大沢啓子 et al	2013	宮古諸島におけるヤエヤマオオコウモリ Pteropus dasymallus yayeyamae KURODA, 1933 (翼手目: オオコウモリ科) の分布について	Fauna Ryukyuana	4	1-5
852	大沢啓子 et al	2013	久米島におけるクビワオオコウモリ Pteropus dasymallus TEMMINCK, 1825 (翼手目: オオコウモリ科) の分布について	Fauna Ryukyuana	4	9-11
853	大沢啓子 et al	2013	粟国島におけるクビワオオコウモリ Pteropus dasymallus TEMMINCK, 1825 (翼手目: オオコウモリ科) の分布について	Fauna Ryukyuana	4	5-7
854	大沢啓子 et al	2013	埼玉県熊谷市小島におけるヒナコウモリ Vespertilio sinensis 個体群の周年動態	埼玉県立自然の博物館研究報告	7	95-100
855	太田喜四夫 et al	1973	JIBP補充調査地，置戸地域の動物総調査報告-I 北海道北見置戸地区における鳥類および哺乳類群集調査報告	陸上生態系における動物群集の調査と自然保護の研究 昭和47年度研究報告		208-235
856	作山宗樹	2007	岩手県盛岡市におけるヤマコウモリ Nyctalus aviator の日中飛翔行動の記録	東北のコウモリ	1	25-27
857	佐野明	2001	三重県におけるウサギコウモリの初記録	紀伊半島の野生動物	6	15
858	佐野明	2003	三重県におけるノレンコウモリの初記録	紀伊半島の野生動物	7	20
859	佐野明	2004	三重県におけるテングコウモリの新たな分布記録II	三重自然誌	8-10	19
860	佐野明	2013	三重県北勢地方におけるヒナコウモリ Vespertilio sinensis の初記録	藤原岳自然科学館館報	36	1-3
861	佐野 明	2014	三重県で初めて確認されたヤマコウモリとそのねぐら	三重自然誌	14	29-30
862	佐野明	2006	紀伊半島からのオヒキコウモリ生息地の初記録	紀伊半島の野生動物	8	3-5
863	佐藤顕義 et al	2014	標識5年後に再捕獲されたヒメホオヒゲコウモリ	東海自然誌	7	31-33
864	佐藤雅彦 et al	2012	苫前町におけるコウモリ類の分布	利尻研究	31	19-26
865	標茶町郷土館	1992	哺乳類・鳥類・は虫類・両生類・魚類	標茶町郷土館収蔵・展示資料目録（３）	3	33pp
866	繁田真由美 et al	2006	皇居におけるアブラコウモリのねぐらと採餌場所	国立科学博物館専報	43	21-28
867	清水善吉 et al	2004	三重県のコウモリ洞と生息記録	三重自然誌	8-10	77-90
868	清水善吉	2007	三重県におけるヒメホオヒゲコウモリの初記録	三重自然誌	11	127
869	清水善吉	2009	紀伊半島大台ケ原一帯の哺乳類相	三重自然誌	12	2-21
870	清水善吉 et al	2012	神島の哺乳類，爬虫類および両生類	三重自然誌	13	9-17
871	鈴木章雄	1983	ウサギコウモリの飼育と展示	採集と飼育	35(10)	8-13
872	鈴木創 et al	2008	オガサワラオオコウモリ生息状況調査	小笠原研究	33	89-104
873	高田伸弘 et al	1978	トウヨウヒナコウモリの寄生虫相の調査 (1) 外部寄生虫について	衛生動物	29	48
874	高沢良徳 et al	1990	雌トウヨウヒナコウモリ（Vespertilio orientalis）の生殖生物学	日本大学農獣医学部学術研究報告	47	145-149
875	武山航 et al	2013	北海道に生息するコウモリの寄生虫保有状況について	根室市歴史と自然の資料館紀要	25	21-29
876	谷崎美由記	2012	洞窟棲コウモリ類による発砲スチロール製バットボックスの利用	森林野生動物研究会誌	37	27-30
877	田島洋輔 et al	2016	北海道夕張地域におけるテングコウモリ Murina hilgendorfi の越冬記録	森林野生動物研究会誌	41	43-50
878	谷崎美由記 et al	2009	北海道帯広市のコウモリ用ボックスカルバートのモニタリング(続報)	「野生生物と交通」研究発表会講演論文集	8	95-102
879	立澤史郎	2003	大阪近郊の哺乳類（20）コウモリ類	Nature Study	49(10)	10-11
880	寺西敏夫	2002	愛知県のコウモリ アブラコウモリを除く（1998~2002.1）	マンモ・ス特別号	4	3-13
881	佐野明	2004	三重県における洞穴性コウモリ4種の分布記録 2002年および2003年の記録	三重自然誌	8-11	15-18
882	森井隆三	1967	香川県産のコウモリ数種について	香川生物	3	21-23
883	山本敏史 et al	1990	雌トウヨウヒナコウモリ（Vespertilio orientalis）の生殖生物学 (2)	日本大学農獣医学部学術研究報告	47	111-115
884	森井隆三	1975	台湾・沖縄における翼手類の採集	哺乳動物学雑誌	6	121-126
885	森井隆三	1980	香川県産モモジロコウモリ（ Myotis macrodactyius ）の外部および内部形態と出産時期について	香川生物	9	5-9
886	森井隆三	1978	香川県産アブラコウモリの生物学的研究 ２．歯の交換について	哺乳動物学雑誌	7(4)	219-223
887	森井隆三	1968	香川県におけるモモジロコウモリについて	香川生物	4	3
888	森井隆三	1972	香川県産のアブラコウモリ Pipistrellus abramus の外部形形態について	香川生物	5	77-79
889	今泉吉典	1960	富士山で採集されたシナノホオヒゲコウモリ 特にフジホオヒゲコウモリとの類縁関係について	県立富士国立公園博物館研究報告	3	1-6
890	三浦悌二	1974	培養コウモリ胎児心組織の拍動数と温度との関係	医学と生物学	89(4)	265-266
891	白石浩隆	1997	河口湖町自然財産調査 (1) 翼手目 96-97年度調査報告	河口湖フィールドセンター		15pp.
892	吉行瑞子	1973	森のコウモリ カグヤコウモリについて	山と博物館	18	2-3
893	柳井宗一郎 et al	1990	VTR一体型赤外線カメラの開発	テレビジョン学会誌	44(8)	1012-1013
894	船越公威 et al	2016	コテングコウモリ Murina ussriensis の生態，特にねぐら利用の雌雄差と繁殖関与年齢について	哺乳類科学	56(2)	117-128
895	谷岡 仁	2016	コテングコウモリ Murina ussriensis による模擬枯葉のねぐら利用と繁殖	哺乳類科学	56(2)	167-177
896	渡邊啓文 et al	2017	九州におけるテングコウモリMurina hilgendorfi の妊娠個体群塊の初記録と若干の生態的知見	哺乳類科学	57(2)	323-328
897	Hill D A et al	2011	Influence of Trap Environment on the Effectiveness of an Acoustic Lure for Capturing Vespertilionid Bats in two Temperate Forest Zones in Japan.	Mammal Study	36(4)	229-236
898	阿部久 et al	1970	JIBP主調査地，石鎚山地域動物相調査報告-II 石鎚山における小哺乳類の調査結果	陸上生態系における動物群集の調査と自然保護の研究 昭和44年度研究報告		7-14
899	Chiba A et al	2005	Prey of the long-eared owl Asio otus in the suburbs of Niigata City, central Japan, as revealed by pellet analysis	Ornithological Science	4	169-172
900	船越公威 et al	1981	ナミエヒナコウモリの繁殖期における採食行動と生後の成長について	日本生態学会誌	31	67-77
901	船越公威 et al	1982	Annual cycles of body weight in the Namie's frosted bat, Vespertilio superans superans.	Journal of Zoology, London	196	417-430
902	Funakoshi K et al	1998	Food habits of sympatric insectivorous bats in southern Kyushu, Japan.	Mammal Study	23	49-62
903	Funakoshi K et al	2013	Development of sounds during postnatal growth of the Eastern bent-winged bat Miniopterus fuliginosus.	Mammal Study	38(1)	49-56
904	Funakoshi K et al	2010	Postnatal growth and vocalization development of the lesser horseshoe bat, Rhinolophus cornutus, in the Kyushu District, Japan.	Mammal Study	35	65-78
905	Harada M et al	1982	Karyological studies of two Japanese noctule bats (Chiroptera).	Caryologia	35	1-9
906	Hill J E et al	1980	A new species of Rhinolophus (Chiroptera: Rhinolophidae) from Iriomote Island, Ryukyu Islands, with notes on the Asiatic members of the Rhinolophus pusillus group.	Bulletin of the National Museum of Nature and Science. Series A, Zoology	6	179-189
907	Imaizumi Y	1954	Taxonomic studies on Japanese Myotis with descriptions of three new forms (Mammalia : Chiroptera)	Bulletin of the National Museum of Nature and Science. Series A, Zoology	1	40-62
908	今泉吉典	1955	朝鮮及び日本産オオアブラコウモリの分類学的研究	国立科学博物館研究報告	2	55-63
909	Imaizumi Y	1959	A new bat of the “Pipistrellus javanicus" group from Japan	Bulletin of the National Museum of Nature and Science. Series A, Zoology	4	363-371
910	石田麻里 et al	2011	カメラトラップ法で撮影された山口県秋吉台におけるテングコウモリの夜間活動	洞窟学雑誌	36	1-10
911	石田麻里 et al	2010	山口県秋吉台に生息するキクガシラコウモリのナイトルーストの利用頻度および餌嗜好性	洞窟学雑誌	35	11-17
912	吉行瑞子	1971	日本産ホオヒゲコウモリ属の1新種	国立科学博物館研究報告	14(3)	305-310
913	Imaizumi Y et al	1968	A new species of Insectivorous bat of the genus Nyctalus from Japan.	Bulletin of the National Museum of Nature and Science. Series A, Zoology	11	123-134
914	Ishida M et al	2012	Population dynamics and long-term survival of Hilgendorf's tube-nosed bat Murina hilgendorfi in the Akiyoshi-Dai Karst Area, Yamaguchi, Japan.	Mammal Study	37	249-253
915	Kifune T et al	1979	Helminth fauna of bats in Japan XXI.	Medical Bulletin of Fukuoka University	6	291-301
916	吉行瑞子 et al	2003	与論島から初記録のスミイロオヒキコウモリの種的地位	ANIMATE	4	33-37
917	小原良孝	1983	ニホンユビナガコウモリ（Miniopterus schreibersi fuliginosus）雌一例における体毛白化現象	哺乳動物学雑誌	9(6)	302-307
918	影井昇 et al	1984	日本産コウモリの内部寄生虫XXXI	動物分類学会誌	28	13-18
919	Sato M et al	2008	First descriptions of the male of Ornithomya candida Maa and Nycteribia pleuralis	The Japanese Society of Medical Entomology and Ecology	59(1)	19-23
920	Yoon M H et al	1990	Taxonomic validity of scientific names in Japanese Vespertilio species by ontogenetic evidence of the penile pseudobaculum.	Journal of the Mammalogical Society of Japan	14	119-128
921	Sano A	2000	Regulation of the creche size by intercolonial migrations in the Japanese greater horseshoe bat, Rhinolophus ferrumequinum nippon.	Mammal Study	25	95-105
922	Sano A	2000	Postnatal growth and development of thermoregulative ability in the Japanese greater horseshoe bat, Rhinolophus ferrumequinum nippon, related to maternal care.	Mammal Study	25	1-15
923	Maeda K	1988	Age and sexual variations of the cranial characters in the least horseshoe bat, Rhinolophus cornutus Temminck.	Journal of the Mammalogical Society of Japan	13	43-50
924	森井隆三	1980	アブラコウモリ幼獣における外部形態の発育と行動	哺乳動物学雑誌	8	117-121
925	Kifune T	1980	Records of the trematode parasites of bats from Honshu and Kyushu with descriptions of two new species of the genus Prosthodendrium.	Medical Bulletin of Fukuoka University	7	387-394
926	Kifune T et al	1980	Helminth fauna of bats in Japan XXIII.	Medical Bulletin of Fukuoka University	7	169-181
927	Kifune T et al	1982	Helminth fauna of bats in Japan XXVI.	Medical Bulletin of Fukuoka University	9	101-113
928	前田喜四雄 et al	1970	大台ケ原山における小哺乳類の調査報告	Annual Report of JIBP/CT-S for the Fiscal Year of 1969		317-320
929	Maeda K	1972	Growth and development of large noctule, Nyctalus lasiopterus Schreber.	Mammalia	36(2)	269-278
930	Maeda K	1974	Eco-ethologie de la grande noctule, Nyctalus lasiopterus, a Sapporo Japon.	Mammalia	38(3)	461-487
931	Maeda K	1980	Review on the classification of little tube-nosed bats, Murina aurata group.	Mammalia	44	531-551
932	Maeda K	1982	Studies on the classification of Miniopterus in Eurasia，Australia and Melanesia.	Mammalian Science	Supplement 1	1-176
933	Maeda K	1983	Classificatory study of the Japanese Large Noctule, Nyctalus lasiopterus aviator Thomas,1911.	Zoological Magazine	92(1)	21-36
934	Maeda K et al	1998	Two new species of vespertilionid bats, Myotis and Murina (Vespertilionidae: Chiroptera) fromYanbaru, Okinawa Island, Okinawa Prefecture, Japan	Zoological Science	15	301-307
935	Miura T et al	1977	Viruses isolated from bats in Japan.	Archives of Virology	53(4)	281-286
936	茂木幹義	1979	日本新記録のコウモリ寄生バエ2種 (双翅目, クモバエ科)	熱帯医学	21	145-151
937	Uchida T A et al	1988	Delayed Capacitation of Sperm in the Japanese House Bat, Pipistrellus abramus.	Journal of the Mammalogical Society of Japan	13(1)	1-10
938	Sugasawa K et al	2001	Distribution and density of noradrenergic and acetylcholinesterase-positive nerves in the uterus of the Japanese long-fingered bat, Miniopterus schreibersii fuliginosus, during the immature period	Mammal Study	26(2)	93-100
939	森井隆三	1979	屋久島におけるキクガシラコウモリ属2種の新しい記録	哺乳動物学雑誌	8	12-13
940	Funakoshi K et al	1991	Seasonal changes in activuty of the Northen Ryukyu Fruit Bat Pteropus dasymallus dasymallus.	Journal of the Mammalogical Society of Japan	16(1)	13-25
941	Harada M et al	1991	Albinism in the Japanese Large-footed bat Myotis macrodactylus.	Journal of the Mammalogical Society of Japan	16(1)	37-39
942	Yokoyama K	1996	Notes concerning the Fuji whiskered bat (Myotis fujiensis).	日本洞穴学研究所報告	14	17-18
943	Yokoyama K et al	2000	Evolutional implications of recapitulation concerning the Round Nose Leaf Seen at the middle prenatal period in tha Japanese Lesser Hpuseshoe bat, Rhinolophus cornutus conutus.	Journal of the Speleological Society of Japan	18	19-33
944	Uchikawa K	1976	Myobiid mites (Acarina, Myobiidae) parasitic on bats in Japan I. Genus Calcarmyobia RADFORD, 1952.	Annotationes Zoologicae Japonenses	49(1)	55-59
945	Uchikawa K et al	1978	Studies on mesostigmatid mites parasitic on mammals and birds in Japan VIII. Bat mites of the Genus Eyndhovenia RUDNICK, 1960, with redescription of Eyndhovenia euryalis euryalis (CANESTRINT, 1884).	Bulletin of the National Museum of Nature and Science. Series A, Zoology	4(4)	245-261
946	Takahashi M et al	2006	Whartonia (Fascutonia) natsumei (Acari: Trombiculidae): A New Bat Chigger Collected from Plecotus auritus (Chiroptera: Vespertilionidae) in Japan, with Host and Distribution Records of the Genus Whartonia.	Journal of Medical Entomology	43(2)	128-137
947	Shimoizumi J	1954	Studies of the Hibernation of bats (1)	Science reports of the Tokyo Kyoiku Daigaku. Section B	9	131
948	加茂甫 et al	1957	Notes on the trombiculid mites infesting bats in Kyushu, Japan, including descriptions of two new species (Acarina: Trombiculidae).	Kyushu Journal of Medical Science	8	209-216
949	山内健生 et al	2000	九州においてコウモリから記録されたマダニ類	Journal of the Acarological Society of Japan	9	51-54
950	Funakoshi K et al	1992	Tooth development and replacement in the Japanese greater horseshoe bat, Rhinolophus ferrumequinum nippon.	Zoological Science	9	445-450
951	Funakoshi K et al	1980	Feeding activity of the Japanese lesser horseshoe bat, Rhinolophus cornutus cornutus, during the hibernation period.	Journal of Mammalogy	61	119-121
952	船越公威 et al	1978	温帯に生息する食虫性コウモリの生理・生態学的適応に関する研究 II. 洞穴棲コウモリ数種の冬眠および冬季の活動性について	日本生態学会誌	28	237-261
953	Funakoshi K et al	2003	Foraging activity and night-roost usage in the Japanese greater horseshoe bat, Rhinolophus ferrumequinum nippon.	Mammal Study	28	1-10
954	Funakoshi K et al	2000	On the validity of Tadarida latouchei, with reference to morphological divergence among T. latouchei, T. insignis and T. teniotis (Chiroptera, Molossidae).	Mammal Study	25	115-123
955	浅川満彦 et al	2000	野幌森林公園で発見されたコテングコウモリと考えられる幼獣について	森林保護	278	31-32
956	Fukui D et al	2001	Efficiency of harp trap for capturing bats in boreal broad-leaved forest in Japan	Eurashian Journal of Forest Research	3	23-26
957	Fukui D et al	2010	Seasonal change in the diet composition of the Asian parti-coloured bat Vespertilio sinensis.	Mammal Study	35	227-233
958	Fukui D et al	2013	Bird predation by the birdlike noctule in Japan.	Journal of Mammalogy	94	657-661
959	Fukui D et al	2012	Maternity roosts and behaviour of the Ussurian tube-nosed bat Murina ussuriensis.	Acta Chiropterologica	14	93-104
960	Fukui D et al	2013	Roost and echolocation call structure of the Alashanian pipistrelle Hypsugo alaschanicus - First confirmation as a resident species in Japan.	Mammal Study	38	61-66
961	Fukui D et al	2010	The effect of roost environments on roost selection by non-reproductive and dispersing Asian parti-coloured bats Vespertilio sinensis.	Mammal Study	35	99-110
962	Funakoshi S et al	1996	Moths, containing several species of Amphipyrn, easten by different bats at two sites	蝶と蛾	47(3)	201-208
963	Funakoshi K et al	1990	Ultrasonic Sounds in the Japanese Free-tailed Bat, Tadarida insignis	Journal of the Mammalogical Society of Japan	14(2)	149-154
964	Funakoshi K	1991	Reproductive ecology and social dynamics in nursery colonies of the Natterer's bat, Myotis nattereri bombinus.	Journal of the Mammalogical Society of Japan	15(2)	61-71
965	船越公威 et al	1986	ユビナガコウモリの哺育様式と生後の成長について	哺乳動物学雑誌	11	15-26
966	Kawai K et al	2010	Vespertilio murinus Linnaeus, 1758 confirmed in Japan from morphology and mitochondrial DNA.	Acta Chiropterologica	12(2)	463-470
967	Kawai K et al	2015	First record of the parti-coloured bat Vespertilio murinus (Chiroptera: Vespertilionidae) from the Ishikawa Prefecture provides insights into the migration of bats to Japan	Mammal Study	40	121-126
968	平川浩文 et al	2009	晩秋の北海道におけるコテングコウモリ (Murina ussuriensis) のねぐら利用と活動	東洋蝙蝠研究所紀要	8	45-51
969	Hirakawa H et al	2006	Hiding low in the thicket: roost use by Ussurian tube-nosed bats (Murina ussuriensis)	Acta Chiropterologica	8	263-269
970	大沢啓子 et al	2017	ヤマコウモリ (Nyctalus aviator) の日中飛翔における採餌行動の確認と気象条件	埼玉県立自然の博物館研究報告	11	47-54
971	Yasui S et al	2004	Day roosts and roost-site selection of Ikonnikov's whiskered bat, Myotis ikonnikovi, in Nikko, Japan	Mammal Study	29	155-161
972	内川公人 et al	1979	Studies on mesostigmatid mites parasitic on mammals and birds in Japan IX. Bat mites of the genus Spinturnix von Heyden 1829 (Part I) (Spinturnicidae).	Japanese Journal of Sanitary Zoology	30	121-125
973	内川公人 et al	1977	日本産哺乳類・鳥類に寄生する中気門亜目のダニ類に関する研究（6. 翼手類に寄生するフトサシダニ属の記録とイエコウモリフトサシダニの再記載）	衛生動物	28	423-429
974	髙田伸弘	1979	Descriptions of four new species of chiggers from bats in northern Japan (Acarina; Trombiculidae)	Japanese Journal of Sanitary Zoology	30	99-106
975	Sano A	2006	Impact of predation by a cave-dwelling bat, Rhinolophus ferrumequinum, on the diapausing population of a troglophilic moth, Goniocraspidum pryeri.	Ecological Research	21	321-324
976	今泉吉典	1956	日本産ホオヒゲコウモリ属の1新種	国立科学博物館研究報告	3	42-46
977	清水善吉	2004	尾鷲市で冬眠中のノレンコウモリを記録	三重自然誌	8-10	76
978	内川公人	1976	日本産のコウモリ寄生ダニ類 (対馬における調査成績)	対馬の生物		839-844
979	浦田明夫 et al	1976	対馬の哺乳類	対馬の生物		155-166
980	吉行瑞子	1974	尾瀬の翼手類	福島県文化財調査報告書（尾瀬の保護と復元 V）	42	1-4
981	野崎英吉	1982	野生動物の交通事故	はくさん	10(2)	10-11
982	西川和夫	2002	新潟県柏崎市におけるヒナコウモリ Vespertilio superans の記録	ANIMATE通信	7	5
983	三原ゆかり	1996	市ノ瀬に訪れたコウモリたち	はくさん	23(4)	10-11
984	土屋公幸	2004	農大富士畜産農場でヒナコウモリを保護	ANIMATE通信	9	1
985	鮎沢潤 et al	2013	コウモリの活動指標としての洞窟産リン酸塩鉱物	洞窟学雑誌	37	71-79
986	松村澄子 et al	2003	山口県で初めて採集されたコテングコウモリ Murina ussuriensis について	山口生物	29	32-39
987	大畑純二	2006	江津市におけるキクガシラコウモリの冬眠数の変動と洞穴性コウモリの保護	島根県立三瓶自然館研究報告	4	51
988	大畑純二	2005	島根のコウモリ	島根県立三瓶自然館研究報告	3	84
989	加藤琢予 et al	1994	木村コレクション隠岐産動物標本目録 (2)	隠岐の文化財	11	1-11
990	平井利明 et al	2004	糞分析によるアブラコウモリPipistrellus abramus (翼手目 Chiroptera; ヒナコウモリ科 Vesertilionidae) の餌構成	日本生態学会誌	54	159-163
991	Hill D A et al	2006	龍谷大学瀬田校舎「龍谷の森」におけるコウモリの予備調査	里山から見える世界2006年度報告書		181-184
992	箕輪一博	1990	福浦狸々洞のコウモリ棲息地について	柏崎市立博物館館報	4	59-80
993	箕輪一博	1993	柏崎におけるバンディング法によるコウモリ類の動態調査 I	柏崎市立博物館館報	7	63-86
994	箕輪一博	1994	柏崎におけるバンディング法によるコウモリ類の動態調査 II	柏崎市立博物館館報	8	95-110
995	原本すみれ et al	2017	佐賀市内におけるオヒキコウモリの活動時期 (2016年熊本地震の前地震直後の観察を含む)	佐賀自然史研究	22	13-17
996	浦田明夫	1966	ツシマクロアカコウモリの記録	採集と飼育	28(12)	435-436
997	Wallin L	1962	Notes on Vespertillio namiyei (Chiroptera)	Zoologiska bidrag fran Uppsala	35	397-416
998	石川重治郎	1958	九州地方の石灰洞穴とその動物相	高知女子大学紀要	2	7-22
999	吉倉眞	1984	熊本の陸生哺乳動物 (1)研究史と陸生哺乳動物目録	土竜	11	27-55
1000	吉倉眞	1988	熊本の陸生哺乳動物 (2) 分布と実態	土竜	13	100-121
1001	Kifune T	1980	Description of Duboisitrema sawadai gen. et. sp. nov. from some Japanese Chiroptera (Trematoda: Lecithodendriidae).	Japanese Journal of Parasitology	29	393-397
1002	Tsushima T	1994	アブラコウモリ Pipistrellus abramus (TEMMINK, 1840) の陰茎骨の成長	香川生物	21	39-50
1003	吉行瑞子	1990	日本の哺乳類3 ヤマコウモリ類(1)	日本の生物	4(6)	74-78
1004	山本輝正	2019	日本産キクガシラコウモリ科コウモリ類２種の音声の地理的変異	コウモリ通信	24(1)	10-13
1005	田中一馬	2019	兵庫県香美町で枯れ木に休息するコテングコウモリを発見	コウモリ通信	24(1)	18
1006	小原良孝	2019	墜落缶に落ちたテングコウモリ	コウモリ通信	24(1)	19
1007	浦野信孝	2019	大阪府における洞穴を利用するコウモリ類と分布	コウモリ通信	24(1)	32-38
1008	山田勝	2011	備前市吉永町でコキクガシラコウモリを確認	しぜんしくらしき	76	16
1009	山田勝	2011	赤磐市北部でキクガシラコウモリとコキクガシラコウモリを確認	しぜんしくらしき	76	17
1010	山田勝	2011	岡山県北部２か所でキクガシラコウモリを確認	しぜんしくらしき	76	8
1011	山田勝	2010	真庭市蒜山と備前市吉永町でユビナガコウモリを確認	しぜんしくらしき	74	9
1012	山田勝	2010	久米郡美咲町でユビナガコウモリを確認	しぜんしくらしき	74	9
1013	山田勝	2010	総社市内でキクガシラコウモリを確認	しぜんしくらしき	74	12
1014	山田勝	2007	美作市でテングコウモリ・モモジロコウモリ・キクガシラコウモリを確認	しぜんしくらしき	62	15
1015	山田勝	2007	備前市日生町の島でキクガシラコウモリを確認	しぜんしくらしき	62	11
1016	山田勝	2009	赤磐市でモモジロコウモリを確認	しぜんしくらしき	71	13
1017	山田勝	2009	和気郡和気町でモモジロコウモリを確認	しぜんしくらしき	71	10
1018	山田勝	2009	真庭市でテングコウモリを確認	しぜんしくらしき	70	13
1019	岡本泰典	2009	吉備中山でキクガシラコウモリを確認	しぜんしくらしき	70	13
1020	山田勝	2009	新見市大佐でユビナガコウモリを確認	しぜんしくらしき	70	9
1021	山田勝	2009	真庭郡新庄村でテングコウモリ・モモジロコウモリを確認	しぜんしくらしき	70	9
1022	山田勝	2009	備前市吉永町でテングコウモリとキクガシラコウモリの混棲を確認	しぜんしくらしき	69	19
1023	山田勝	2009	新見市大佐でユビナガコウモリを確認	しぜんしくらしき	69	14
1024	山田勝	2009	備前市吉永町でテングコウモリを確認	しぜんしくらしき	69	13
1025	山田勝	2008	倉敷市内で２種類の洞穴性コウモリを確認	しぜんしくらしき	66	11
1026	山田勝	2008	岡山市瀬戸町でモモジロコウモリを確認	しぜんしくらしき	65	5
1027	山田勝	2007	美作市でユビナガコウモリ・キクガシラコウモリを確認	しぜんしくらしき	63	15
1028	山田勝	2007	瀬戸市でコキクガシラコウモリを確認	しぜんしくらしき	60	15
1029	山田勝	2011	高梁市成羽町でテングコウモリを確認	しぜんしくらしき	79	12
1030	山田勝	2011	備前市吉永町でキクガシラコウモリとモモジロコウモリの混棲を確認	しぜんしくらしき	79	8
1031	山田勝	2012	岡山県内３か所で新たなコテングコウモリの生息地を確認	しぜんしくらしき	81	9
1032	山田勝	2013	真庭市蒜山でホオノキの枯葉に潜むコテングコウモリ２頭を確認	しぜんしくらしき	85	11
1033	山田勝	2013	真庭郡新庄村でトチノキの枯葉に潜むコテングコウモリ３頭を確認	しぜんしくらしき	86	15
1034	山田勝	2013	備前市吉永町でクズの枯葉に潜むコテングコウモリ１頭を確認	しぜんしくらしき	87	10
1035	山田勝	2013	和気郡和気町でタケニグサの枯葉に潜むコテングコウモリ１頭を確認	しぜんしくらしき	87	10
1036	山田勝	2013	和気郡和気町でキクガシラコウモリとユビナガコウモリの混棲を確認	しぜんしくらしき	87	12
1037	山田勝	2013	高梁市備中町でクズの枯葉に潜むコテングコウモリ１頭を確認	しぜんしくらしき	87	11
1038	橋本真由子	2013	テングコウモリ目撃	しぜんしくらしき	87	13
1039	山田勝	2014	倉吉市真備町で洞穴性コウモリ類３種を確認	しぜんしくらしき	88	7-8
1040	山田勝	2014	井原市美星町でモモジロコウモリ３頭を確認	しぜんしくらしき	88	8
1041	山田勝	2014	真庭市「岩屋の穴」洞窟でテングコウモリに取りつくコウモリマダニを確認	しぜんしくらしき	89	14
1042	山田勝	2014	高梁市でタケニグサの枯葉に潜むコテングコウモリ１頭を確認	しぜんしくらしき	89	15
1043	山田勝	2014	津山市西部でキクガシラコウモリ８頭を確認	しぜんしくらしき	90	8
1044	山田勝	2014	真庭郡新庄村でウドの枯葉に潜むコテングコウモリ１頭を確認	しぜんしくらしき	91	12
1045	山田勝	2014	赤磐市殿谷でクズの枯葉に潜むコテングコウモリ１頭を確認	しぜんしくらしき	91	11
1046	山田勝	2014	備前市で洞穴性コウモリ類３種を確認	しぜんしくらしき	91	11
1047	山田勝	2015	体毛の一部が部分白化したユビナガコウモリを目撃	しぜんしくらしき	92	6
1048	山田勝	2015	備前市でコキクガシラコウモリ1頭を確認	しぜんしくらしき	92	6
1049	山田勝	2015	備前市でタケニグサの枯葉に潜むコテングコウモリ１頭を確認	しぜんしくらしき	92	5
1050	山田勝	2015	美作市の南部で洞穴性コウモリ類３種を確認	しぜんしくらしき	93	4
1051	山田勝	2015	コテングコウモリ（翼手目，ヒナコウモリ科）の麻布トラップの試作とその利用について	しぜんしくらしき	93	2-4
1052	山田勝	2015	久米郡美咲町でキクガシラコウモリ１頭を確認	しぜんしくらしき	94	11
1053	山田勝	2016	高梁市川上町でコテングコウモリを確認	しぜんしくらしき	97	11
1054	山田勝	2016	岡山市北区御津芳谷でコテングコウモリを確認	しぜんしくらしき	97	12
1055	山田勝	2016	岡山市北区牟佐でコテングコウモリを確認	しぜんしくらしき	97	12
1056	重昆達也	2016	多摩川流域（東京都域）におけるハープトラップを導入した森林性コウモリ類相の把握に関する調査研究と音声ライブラリー構築の試み	公益財団法人とうきゅう環境財団研究助成・学術研究	38-224	1-18
1057	柳川久	2005	日高山脈南東部のコウモリ類 大規模林道予定地でのコウモリ調査	北海道の自然	42	61-64
1058	船越公威 et al	1975	温帯に生息する食虫性コウモリの生理・生態学的適応に関する研究 (Ⅰ. ユビナガコウモリの採食活動について)	日本生態学会誌	25	217-235
1059	船越公威	2007	九州産食虫性コウモリ類における超音波音声の追加と同定の確立	鹿児島国際大学情報処理センター研究年報	13	1-11
1060	吉田寿穂	1989	暖冬とコウモリの飛翔	岐阜ふるさとと動物通信	27	410-412
1061	吉田寿穂	1989	アブラコウモリが魚を捕る？	岐阜ふるさとと動物通信	30	464-465
1062	吉川武憲	1989	モモジロコウモリ Myotis macrodactylus の胎児期から幼獣期における翼の成長過程	香川生物	15/16	129-138
1063	三尾鳳介	1974	恵那北地方の翼手類	岐阜県の動物		55-58
1064	長谷川善和	1963	岩手県岩泉町喜惣治穴のコウモリ遺骸群集	哺乳動物学雑誌	2(2)	49-52
1065	平澤聡 et al	2006	沖縄県宮古島仲原鍾乳洞（アブチャー）から算出したキクガシラコウモリ属標本について（予報）	洞窟学雑誌	31	42-48
1066	平岩馨邦 et al	1958	奄美群島生物調査報告 : 特に鼠と蛇との関係を追求して	九州大学農学部学芸雜誌	16(4)	525-546
1067	藤井千春 et al	2010	龍泉洞コウモリ穴の動物相	日本洞穴学研究所報告	28	33-36
1068	藤井千春 et al	2011	龍泉洞コウモリ穴の環境と動物相	日本洞穴学研究所報告	29	33-44
1069	豊川行平	1968	コウモリに関する生物学的研究	42年度文部省研究報告集録（医学及び薬学）		85-91
1070	豊川行平	1967	コウモリに関する生物学的研究	41年度文部省研究報告集録（医学及び薬学）		51-58
1071	黒田長禮	1948	日本の獣			113-128
1072	遠藤公男	1969	チチブコウモリの飛翔の一例	哺乳動物学雑誌	4(3)	92
1073	山中聡 et al	2011	北海道内のモモジロコウモリ Myotis macrodactylus における音声の地域変異	哺乳類科学	51	265-275
1074	沢田勇	1976	条虫相からみた日本産キクガシラコウモリ科コウモリの分布に関する2,3の知見	動物学雑誌	85	140-155
1075	佐藤雅彦 et al	2014	北海道北部, 枝幸町におけるコウモリのトンネル利用 (11年間の観察と標識調査による記録)	利尻研究	33	35-51
1076	前田喜四雄 et al	1987	岐阜県のコウモリ類３．チチブコウモリとモリアブラコウモリ	岐阜ふるさとと動物通信	17	240-241
1077	前田喜四雄	1987	岐阜県下のコウモリ類2．昭和61年の白山国立公園における調査結果	岐阜ふるさとと動物通信	17	238-240
1078	前田喜四雄	1986	岐阜県のコウモリ類１．文献にあらわれた記録	岐阜ふるさとと動物通信	12	132-135
1079	前田喜四雄	1973	日本の哺乳類 (Ⅱ) 翼手目 ヤマコウモリ属	哺乳類科学	27	1-28
1080	庫本正 et al	1981	テングコウモリ新生獣の成長	秋吉台科学博物館研究報告	16	55-69
1081	今泉忠明	1967	アブラコウモリの飛翔を目撃	哺乳動物学雑誌	3(5)	124
1082	藤原英司	1968	コウモリ2頭の飛翔を目撃	哺乳動物学雑誌	4(2)	39
1083	黒田長久	1968	ヤマコウモリ (?) の降下採餌か	哺乳動物学雑誌	4(2)	54
1084	宮城朝章 et al	2000	末吉公園の植物とオオコウモリの餌植物について	沖縄県立博物館紀要	36	47-84
1085	石塚剛 et al	2006	茨城県坂東 (旧岩井) 市におけるアブラコウモリの生息調査	茨城県自然科学博物館研究報告	9	55-59
1086	山崎晃司 et al	2001	茨城県でこれまでに確認された哺乳類について	茨城県自然科学博物館研究報告	4	103-108
1087	近藤憲久 et al	2015	北海道網走郡美幌町内で保護されたコウモリの種判別	美幌博物館研究報告	22	15-20
1088	農林水産省農村振興局農村環境課	2017	農業用水路トンネルとコウモリ類	農業用水路トンネルとコウモリ類		1-25
1089	前田喜四雄	1976	モモジロコウモリ, Myotis macrodactylus (TEMMICK, 1840) の成長と発育 (1.外部形態と繁殖習性)	成長	15(3)	29-40
1090	井上龍一	1988	コウモリで動物を教える (動物の捕食と繁殖をその動物固有の生態と結び付けてとらえさせる)	奈良教育大学教育研究所紀要	24	83-94
1091	澤田勇	1989	七ツ穴のコウモリ	自然と教育	1	2-4
1092	森井隆三	1978	四国の翼手類 (その1）	動物と自然	8(8)	5-10
1093	森井隆三	1971	香川県屋島洞窟のコウモリの生態	動物と自然	1(11/12)	13-16
1094	前田喜四雄 et al	1985	和歌山県におけるウサギコウモリの記録	動物と自然	5(5)	25-28
1095	吉行瑞子	1990	日本の哺乳類② アブラコウモリ類 (2)	日本の生物	4(5)	74-78
1096	大橋直哉	2002	都心で保護されたヒナコウモリの飼育	どうぶつと動物園	54(7)	12-13
1097	鈴木章雄	1981	アブラコウモリの保護から展示まで	どうぶつと動物園	33(7)	8-11
1098	村田 裕 et al	2018	小石原川ダムにおけるコキクガシラコウモリの生息環境条件を考慮したねぐら環境の創出	応用生態工学	21(1)	61-68
1099	佐野明 et al	1999	三重県における洞穴性コウモリ4種の新たな分布記録	三重自然誌	5	83-85
1100	佐藤雅彦 et al	2008	モモジロコウモリの耳介皮膚に寄生する特異な嚢状線虫 (予報)	利尻研究	27	17-20
1101	本田正 et al	2003	幌延町市街地で拾われたコテングコウモリ	利尻研究	22	9-10
1102	吉村洸基 et al	2015	みのお大滝のコウモリ	Nature Study	61(11)	142-143
1103	佐藤雅彦	2016	利尻産コテングコウモリに付着していた植物の種子	利尻研究	35	23-24
1104	村山良子 et al	2009	北海道枝幸町東歌別のパンケナイトンネル内でモモジロコウモリが食べ残したと思われるガ	利尻研究	28	67-68
1105	安井さち子 et al	2002	栃木県日光市におけるヒメホオヒゲコウモリの夏期のねぐら (日中の休息場所 day roost) について	東洋蝙蝠研究所紀要	2	1-7
1106	前田喜四雄 et al	2002	西表島産3種の小型コウモリ類の採餌環境 (1) いわゆる開けた場所と樹木に被われた場所の差異	東洋蝙蝠研究所紀要	2	18-20
1107	Sato M et al	2003	First record of Vespertilio murinus LINNAEUS, 1758 (Vespertilionidae, Chiroptera) from Japan	東洋蝙蝠研究所紀要	3	10-14
1108	河合久仁子 et al	2008	北海道十勝平野における Myotis ホオヒゲコウモリ属3種の日中ねぐら	東洋蝙蝠研究所紀要	7	9-16
1109	岡崎理史	2008	コキクガシラコウモリ Rhinolophus cornutus による昼間の捕食活動例	東洋蝙蝠研究所紀要	7	17-18
1110	庫本正	1985	コウモリの群れ	動物と自然	15(10)	7-11
1111	今関真由美 et al	1994	生態園及び周辺地域における哺乳類の生息状況	千葉県中央博物館研究報告 (特別号)	1	205-214
1112	今関真由美 et al	1994	市原市の哺乳類	市原市自然環境実態調査報告書		101-129
1113	鈴木晃	1983	房総半島の孤島性とその文化研究	トヨタ財団助成研究報告書		140 pp.
1114	山口喜盛	2002	山北町の哺乳類	山北町の自然		46-56
1115	田代道彌	1989	動物	南足柄市史1. (資料編 自然・原始・古代中世)		191-242
1116	藤田正芳 et al	1998	香川県で確認されたコウモリの新しい生息地	香川県自然科学館研究報告	20	89-90
1117	藤田正芳	1998	香川県小路池隧道における洞窟性コウモリの月別の生息個体数	香川県自然科学館研究報告	20	9-12
1118	吉川武憲	1997	香川県におけるモモジロコウモリの群れの構成とその変動	香川県自然科学館研究報告	19	9-14
1119	藤田正芳 et al	1997	香川県における洞窟棲コウモリの活動期と冬眠期の個体数の変動	香川県自然科学館研究報告	19	15-18
1120	森井隆三	1993	香川県内のアブラコウモリ Pipistrellus abramus の水平分布	香川生物	20	1-5
1121	藤田正芳	2003	香川県小路池隧道におけるバンディング法によるユビナガコウモリの動態調査と月別体重変化	香川県自然科学館研究報告	22	15-22
1122	吉川武憲	1996	香川県高松市屋敷洞窟のコウモリ混棲群におけるモモジロコウモリの新生獣の数と分娩時期について	香川県自然科学館研究報告	18	19-24
1123	中西正人 et al	2005	オヒキコウモリの飼育 Ⅰ(捕獲から餌付けまで)	安佐動物公園飼育記録集	28	44-51
1124	柴田敏孝 et al	1967	コキクガシラコウモリの蕃殖行動に関する小観察	横須賀市博物館研究報告	13	74-78
1125	工藤寿子	2000	神奈川県立自然保護センターに保護されたアブラコウモリ幼獣の飼育報告 (傷病鳥獣里親ボランティア制度による実例)	神奈川県立自然保護センター報告	17	29-32
1126	山口喜盛	2007	哺乳類	丹沢大山総合調学術報告書 丹沢大山動植物目録		68-71
1127	寺島浩一	1960	三浦半島におけるキクガシラコウモリ属の群の変動について	横須賀市博物館研究報告	5	36-39
1128	沢田勇 et al	1992	大久保間歩にみられるコウモリの冬眠コロニー	遺伝	46(2)	46-48
1129	沢田勇	1999	1952-1962年頃の奈良市に生息していたコウモリ類	長崎県生物学会誌	50	42-44
1130	澤田勇	2006	日本のコウモリにみられる白化	長崎県生物学会誌	61	27-31
1131	沢田勇	1989	条虫相からみたヒナコウモリ科コウモリの分布について	奈良産業大学紀要	5	161-178
1132	沢田勇	1988	福江島における洞穴棲コウモリの分布及びその内部寄生虫相	長崎県生物学会誌	34	1-6
1133	沢田勇 et al	1987	森林破壊がコウモリの生息に及ぼす影響について (南西諸島および台湾をフィールドとして)	日産科学振興財団研究報告	10	229-242
1134	沢田勇	1986	隠岐諸島における洞穴棲コウモリの分布及びその内部寄生虫相	奈良産業大学紀要	2	145-151
1135	沢田勇	1996	条虫相からみた南西諸島のコウモリの分布	遺伝	40(9)	40-45
1136	沢田勇	1980	奈良県大峰山系における洞穴棲コウモリの内部寄生虫	文部省特定研究（新宮川）報告書		63-67
1137	沢田勇	1978	琉球諸島における洞穴棲コウモリの条虫相	動物分類学会誌	14	5-9
1138	Sawada I	1967	Helminth Fauna of Bats in Japan Ⅰ	日本動物学集報	40(1)	61-66
1139	Sawada I	1967	Helminth Fauna of Bats in Japan Ⅱ	寄生虫学雑誌	16(2)	103-106
1140	Sawada I	1967	Helminth Fauna of Bats in Japan Ⅲ	日本動物学集報	40(3)	177-179
1141	Sawada I	1968	Helminth Fauna of Bats in Japan Ⅳ	日本動物学集報	41(1)	9-10
1142	Sawada I	1968	Helminth Fauna of Bats in Japan Ⅴ	日本動物学集報	41(4)	168-171
1143	Sawada I	1970	Helminth Fauna of Bats in Japan Ⅵ	日本動物学集報	43(1)	50-52
1144	Sawada I	1970	Helminth Fauna of Bats in Japan Ⅶ	奈良教育大学紀要	19	73-80
1145	Sawada I	1971	Helminth Fauna of Bats in Japan Ⅷ	日本動物学集報	44(3)	175-178
1146	Sawada I	1971	Helminth Fauna of Bats in Japan Ⅸ	奈良教育大学紀要	20(2)	1-5
1147	Sawada I	1972	Helminth Fauna of Bats in Japan Ⅹ	日本動物学集報	45(1)	22-28
1148	Sawada I	1972	Helminth Fauna of Bats in Japan ⅩⅠ	奈良教育大学紀要	21(2)	27-30
1149	Sawada I	1972	Helminth Fauna of Bats in Japan ⅩⅡ	日本動物学集報	45(4)	245-249
1150	Kagei N et al	1973	Helminth Fauna of Bats in Japan ⅩⅢ	日本動物学集報	46(1)	49-52
1151	Kagei N et al	1973	Helminth Fauna of Bats in Japan ⅩⅣ	日本動物学集報	46(1)	53-56
1152	Sawada I	1974	Helminth Fauna of Bats in Japan ⅩⅤ	日本動物学集報	47(2)	103-106
1153	Sawada I	1975	Helminth Fauna of Bats in Japan ⅩⅥ	日本動物学集報	48(1)	43-48
1154	Kagei N et al	1977	Helminth Fauna of Bats in Japan ⅩⅦ	日本動物学集報	50(3)	174-181
1155	Sawada I	1978	Helminth Fauna of Bats in Japan ⅩⅨ	日本動物学集報	51(3)	155-163
1156	Kagei N et al	1979	Helminth Fauna of Bats in Japan ⅩⅩ	日本動物学集報	52(1)	54-62
1157	Sawada I	1980	Helminth Fauna of Bats in Japan ⅩⅩⅡ	日本動物学集報	53(3)	194-201
1158	Kifune T et al	1980	Helminth Fauna of Bats in Japan ⅩⅩⅣ	福岡大学医学紀要	7(3)	263-272
1159	Sawada I	1982	Helminth Fauna of Bats in Japan ⅩⅩⅤ	日本動物学集報	55(1)	26-31
1160	Sawada I	1982	Helminth Fauna of Bats in Japan ⅩⅩⅦ	奈良教育大学紀要	31(2)	39-45
1161	Kagei N et al	1983	Helminth Fauna of Bats in Japan ⅩⅩⅧ	日本動物学集報	56(1)	19-26
1162	Sawada I	1983	Helminth Fauna of Bats in Japan ⅩⅩⅨ	日本動物学集報	56(3)	209-220
1163	Kifune T et al	1984	Helminth Fauna of Bats in Japan ⅩⅩⅩ	福岡大学医学紀要	11(2)	95-111
1164	Sawada I	1984	Cestodes of bats from Japan, with description of New Species of the Genus Vampirolepis (Cestoda: Hymenolepididae)	Zoological Science	1	819-827
1165	Sawada I	1985	Vampirolepis shirotonii sp. n. (Cestoidea: Hymenolepididae), with record of known Cestodes, from bats of Japan.	Zoological Science	2	405-419
1166	Kifune T et al	1986	Helminth Fauna of Bats in Japan ⅩⅩⅩⅤ	福岡大学医学紀要	13(3)	197-208
1167	Sawada I	1987	Further studies on Cestodes of Japanese bats, with descriptions of Three New Species of the Genus Vampirolepis (Cestoda: Hymenolepididae)	Zoological Science	4	721-729
1168	Sawada I	1988	A Survey on Cestodes from Japanese Bats, with descriptions of Five New Species of the Genus Vampirolepis (Cestoda: Hymenolepididae)	寄生虫学雑誌	37(3)	156-168
1169	Sawada I	1989	Vampirolepis urawaensis sp. n. (Cestoidea: Hymenolepididae), with record of known Cestodes, from Japanese bats	寄生虫学雑誌	38(4)	226-231
1170	Kifune T et al	1989	Two New species of the Genus Acanthatrium and record of coexisting Trematodes in Japanese bats	福岡大学医学紀要	16	353-358
1171	沢田勇	1991	日本産コウモリに寄生していた既知条虫類とヤクシマ条虫の再記載	日本生物地理学会会報	46	53-57
1172	Kifune T et al	1993	Helminth Fauna of Bats in Japan ⅩLⅣ	福岡大学医学紀要	20(1)	1-10
1173	Kifune T et al	1993	Helminth Fauna of Bats in Japan ⅩLⅤ	福岡大学医学紀要	20(2)	67-78
1174	Kifune T et al	1993	Helminth Fauna of Bats in Japan ⅩLⅥ	福岡大学医学紀要	20(3)	221-231
1175	Sawada I	1993	Helminth Fauna of Bats in Japan ⅩLⅦ	奈良産業大学紀要	9	133-139
1176	Sawada I et al	1994	Helminth Fauna of Bats in Japan ⅩLⅧ	奈良産業大学経済学部創立10周年記念論文集		219-324
1177	Sawada I	1995	Helminth Fauna of Bats in Japan ⅩLⅨ	奈良産業大学「産業と経済」人文・自然・体育特集号	9(5)	71-75
1178	Kifune T et al	1997	Helminth Fauna of Bats in Japan L	福岡大学医学紀要	24(2)	91-100
1179	Sawada I	1998	Helminth Fauna of Bats in Japan LⅠ	奈良産業大学「産業と経済」	12(5)	95-99
1180	Sawada I et al	1998	長野県産ヤマコウモリに寄生していた Vampirolepis multihamata の再記載	日本生物地理学会会報	53(1)	49-51
1181	Kifune T et al	2001	Helminth Fauna of Bats in Japan LⅣ	福岡大学医学紀要	28(1)	1-9
1182	川口敏 et al	2003	愛媛県で越冬したトラフズクのペリットから見つかった餌動物	日本鳥学会誌	52(1)	29-31
1183	岡本卓 et al	2009	アオダイショウによるアブラコウモリの捕食例	爬虫両棲類学会報	2009(2)	137-138
1184	谷田光浩	2002	東京都世田谷区における繁殖期のツミ Aocipiter gularis の観察報告	ANIMATE	3	43-44
1185	小柳恭二 et al	2005	栃木県塩谷郡栗山村におけるコウモリ類の分布	東洋蝙蝠研究所紀要	4	7-14
1186	環境省自然環境局生物多様性センター	2004		第6回自然環境保全基礎調査 生物多様性調査 種の多様性調査（奈良県）報告書		37pp
1187	小野寺秀和	2002	生物・動物遺体について	静岡県天竜市犬沢洞穴群		87-88
1188	吉行瑞子	1970	アブラコウモリの捕獲	CHIROPTERA	1(1)	3
1189	上野俊一	1970	富士犬涼み第二洞穴のウサギコウモリ	CHIROPTERA	1(3)	15
1190	飯島正弘	1970	長野県岡谷橋原のコウモリ	CHIROPTERA	1(4)	19-20
1191	松井孝爾	1970	奄美大島でのアブラコウモリの採集	CHIROPTERA	1(4)	24-25
1192	吉行瑞子 et al	1971	静岡県多比のユビナガコウモリの生息状況	CHIROPTERA	1(5)	36
1193	沢田 勇	1971	岡山県新見市郊外唐松にあるコウモリ穴のコウモリ	CHIROPTERA	2(1/2)	37-38
1194	山田 勝 et al	2018	岡山県におけるホンドノレンコウモリ (翼手目，ヒナコウモリ科) の確認記録	岡山県自然保護センター研究報告	25	9-12
1195	谷岡 仁	2019	高知県の市街地の2年間の越冬期コウモリの日音声数	四国自然史科学研究	12	15-22
1196	山田勝	2013	真庭市蒜山下和でタニウツギへねぐらをとるテングコウモリ1頭を確認	しぜんしくらしき	86	15-16
1197	山田勝	2016	岡山市北区御津でキクガシラコウモリ60頭を確認	しぜんしくらしき	98	14
1198	山田勝	2016	和気郡和気町の廃坑内でユビナガコウモリの集団冬眠を確認	しぜんしくらしき	99	10
1199	山田勝	2017	苫田郡鏡野町でシシウドの枯葉に潜むコテングコウモリ1頭を確認	しぜんしくらしき	100	10
1200	山田勝	2017	鳥取県八頭郡智頭町でコテングコウモリを確認	しぜんしくらしき	101	4
1201	山田勝	2017	体毛の一部が部分白化したキクガシラコウモリを目撃	しぜんしくらしき	102	20
1202	山田 勝	2018	鳥取県八頭郡智頭町でコテングコウモリを確認	しぜんしくらしき	104	13
1203	山田 勝	2018	岡山県北部の鏡野町と津山市でコテングコウモリを確認	しぜんしくらしき	107	4
1204	山田 勝	2019	岡山県北部の奈義町と美作市でコテングコウモリを確認	しぜんしくらしき	108	10
1205	山田 勝	2018	久米郡美咲町でコテングコウモリを確認	しぜんしくらしき	104	13
1206	笹瑠南 et al	2018	降雨がアブラコウモリ(Pipistrellus abramus)の活動に及ぼす影響	ANIMATE	14	41-43
1207	秋田一貫 et al	1954	喉部に白斑をもつユビナガコウモリ	採集と飼育	16(10)	310
1208	秋田一貫	1955	モモジロコウモリの採集	採集と飼育	17(2)	49
1209	千羽晋示	1957	新潟県のニホンユビナガコウモリ・ニホンモモジロコウモリの棲息地 (第1報)	採集と飼育	19(10)	296-297
1210	千羽晋示	1958	新潟県のニホンユビナガコウモリ・ニホンモモジロコウモリの棲息地 (第2報)	採集と飼育	20(9)	278-279
1211	鳥海隼夫	1968	テングコウモリ	採集と飼育	30(4)	110
1212	片谷直治	1974	"河内の風穴’で冬眠中のコウモリとその寄生虫	採集と飼育	36(4)	82-83
1213	沢田 勇 et al	1975	質志鍾乳洞のコウモリとその内部寄生虫	採集と飼育	37(5)	113-114
1214	沢田勇	1989	コウモリの冬眠4題	採集と飼育	51(6)	272
1215	伊藤秀子	1980	名古屋産アブラコウモリから見出だされた外部寄生虫	名古屋市衛生研究所報	27	77-78
1216	大野正彦	2014	向山先生から同定依頼されたノミ・ダニ類	向山満追悼集		56-57
1217	藤ノ木正美 et al	2017	新潟県における森林棲コウモリ類 (モリアブラコウモリ Pipistrellus endoi の捕獲生息記録)	柏崎市立博物館館報	31	117-122
1218	植木康徳	1996	長野県内のヤマコウモリの分布調査 (中間報告)	ナチュラリスト・ネットワーク長野	21	3-4
1219	飯島一雄	1985	ニホンヤマコウモリの「ネグラ」発見	釧路市立博物館館報	294	47
1220	名嘉真咲菜 et al	2015	北海道帯広市でアカゲラの古巣を利用した4種類の鳥獣類	ANIMATE	12	17-19
1221	埼玉県環境生活部自然保護課	1998	3-2 動物	さいたま緑の博物館環境調査報告書		60-66
1222	中村修美 et al	1987	埼玉県立自然史博物館収蔵資料目録 哺乳類 (1)	埼玉県立自然史博物館収蔵資料目録第1集		1-7
1223	子安和弘 et al	2001	愛知県の食虫類と翼手類	マンモ・ス特別号	3	19-34
1224	和田久 et al	1994	白神山地自然調査概要 (4) (3) 動物	青森県立郷土館調査研究年報	18	12-14
1225	藤井幹	2010	日中に飛翔するヤマコウモリの報告	日本野鳥の会金川支部研究年報	17	65-66
1226	米川 洋	1992	北海道の集約農業地域におけるチゴハヤブサの食性	上士幌町ひがし大雪博物館研究報告	14	63-74
1227	町田和彦	1999	熊谷市のコウモリ	ムサシトミヨと熊谷の自然（くまがやしの自然図鑑Ⅱ）		155-160
1228	山本輝正	1994	クビワコウモリの生態調査と保護	自然保護事業		1-11
1229	山本輝正	1998	3-2-2 白山地域のコウモリ類	平成9年度 生態系多様性地域調査 (白山地区) 報告書		227-235
1230	江木寿男 et al	2011	岡山県における哺乳類の観察記録と分布状況について	岡山県自然保護センター研究報告	18	1-35
1231	横山恵一 et al	1975	翼手類の飛翔適応に関する翼の機能形態学的研究 (Ⅰ. 前肢の相対成長，翼構成骨の骨成長，翼荷重および翼の縦横比	動物学雑誌	84	233-247
1232	山本輝正	1993	クビワコウモリの保護調査へ，御協力・支援を！	ナチュラリスト・ネットワーク長野	4	5
1233	山本輝正	1995	クビワコウモリの1990年から94年までの調査結果 (個体数変化)	ナチュラリスト・ネットワーク長野	14(4)	2-3
1234	後藤真一	2008	コウモリと観察会	ぎふ哺乳動物通信	6	1
1235	事務局	2009	コウモリの天敵	ぎふ哺乳動物通信	7	1
1236	事務局	2009	ウサギコウモリ	ぎふ哺乳動物通信	7	1
1237	内田照章	1968	洞穴棲コウモリ類における群れ，とくに異種・異属混棲群塊について	哺乳類科学	16	3-15
1238	土井久作	1953	入水鍾乳洞の動物	動物学雑誌	62(3/4)	123-124
1239	横山恵一	1985	ニホンウサギコウモリ・繁殖集団発見の記	いわて文化財	86	2-3
1240	岩手県鳥獣保護センター	2010	野生動物ピックアップ ヒナコウモリ (Vespertilio superans)	いわて鳥獣保護センター通信	2	2
1241	木村吉幸	1974	福島県の翼手類Ⅰ	福島生物	17	16-18
1242	川田伸一郎	2004	愛知県で記録された特筆すべき小哺乳類	マンモ・ス特別号	6	3-5
1243	城ヶ原貴通 et al	2007	愛知県設楽町におけるヒナコウモリ冬季個体群	マンモ・ス特別号	9	23-24
1244	小鹿登美 et al	2007	愛知県安城市におけるヒナコウモリの記録	マンモ・ス特別号	9	17-22
1245	寺西敏夫	2008	大通洞のコキクガシラコウモリ (Rhinolophus cornutus) 生存記録と移動記録	マンモ・ス特別号	10	9-14
1246	プレブルジェイソン et al	2019	希少な森林コウモリの保護：ヤンバルホオヒゲコウモリとリュウキュウテングコウモリの追跡調査	自然保護助成基金助成成果報告書	28	98-104
1247	福井大	2016	和歌山県におけるコウモリ類の記録	南紀生物	58(2)	162-171
1248	山本輝正	1995	クビワコウモリの1990年までの調査結果 (Ⅱ 成獣雌と新生獣の体重変化と標識調査結果)	岐阜ふるさとと動物通信	65	1043-1044
1249	味埜真理 et al	2019	秦野市桜町で発見されたユビナガコウモリについて	BINOS	26	65-66
1250	酒井俊次 et al	2004	ダム建設工事に伴う環境保全の取り組みについて (コキクガシラコウモリの保全)	平成16年度九州国土交通研究会		1-5
1251	仲松徳彦 et al	2013	生態系に配慮した道路事業の実施について (読谷道路におけるコウモリ調査の中間報告)	第3回土木学会西部支部沖縄会技術研究発表会発表プログラム・概要集		4
1252	小田原市	2001	1 小田原市の哺乳類 (2)市街地の哺乳類	小田原市史 別編 自然		295
1253	庫本正	1987	秋吉台の洞窟にすむコウモリの寿命	山口生物	14	3-4
1254	庫本正	1988	秋吉台産コウモリ類の生態学的寿命に関する追加記録 Ⅰ.	山口生物	15	4
1255	庫本正	1991	秋吉台産コウモリ類の生態学的寿命に関する追加記録 Ⅱ.	山口生物	18	16-17
1256	奈良典明 et al	1993	南八甲田山地域の哺乳類相	南八甲田山地総合学術調査報告書		81-94
1257	船越公威	1982	九州におけるユビナガコウモリの個体群動態 (特に大瀬洞を中心として)	土竜	10	23-34
1258	船越公威	1975	大瀬洞及び大瀬のたて穴におけるユビナガコウモリの動態について	土竜	5	19-20
1259	今泉吉典 et al	1962	コキクガシラコウモリの分類に用いられる諸形質の統計的研究 (1. 量的形質の変異)	国立科学博物館研究報告	6	167-186
1260	吉行瑞子 et al	2003	日本産コウモリ4種の食性について	ANIMATE	4	45-60
1261	吉行瑞子 et al	2002	アブラコウモリの天敵	ANIMATE通信	7	3
1262	町田和彦 et al	1987	北海道利尻島の翼手類	埼玉県立自然史博物館研究報告	5	1-6
1263	遠藤公男	1967	カグヤコウモリの採食飛翔について	哺乳動物学雑誌	3(3)	64-67
1264	谷崎美由紀 et al	2003	道路建設に伴うコウモリ類への保全対策とそのモニタリング	第2回「野生生物と交通」研究発表会講演論文集	2	53-60
1265	柳川久 et al	2004	北海道におけるコウモリ類による各種カルバートの利用	第3回「野生生物と交通」研究発表会講演論文集	3	7-12
1266	佐々木康治 et al	2011	樹上性哺乳類およびコウモリ類による道路横断構造物のモニタリング (続報)	第10回「野生生物と交通」研究発表会講演論文集	10	93-101
1267	髙田優 et al	2014	道路建設に伴うコウモリ類保全対策としてのバットボックスの有効性	第13回「野生生物と交通」研究発表会講演論文集	13	61-68
1268	向山満	2002	標識ヒナコウモリの青森県外再捕獲による生態的知見	青森自然誌研究会通信	29	7
1269	向山満	1985	三八・上北地方におけるコウモリ類の繁殖場所	青森県立三戸高等学校研究紀要	15	3-6
1270	向山満	1974	三戸町付近の哺乳動物	青森県立三戸高等学校研究紀要	4	8-13
1271	向山満	2006	ホンドノレンコウモリのロードキル例	青森自然誌研究	11	32
1272	向山満	2004	白神山地モニタリング調査手法確立のための調査 (コウモリ類・両生類・爬虫類)	白神山地世界遺産地域の森林生態系保全のためのモニタリング手法の確立と外縁部の森林利用との調和を図るための森林管理法に関する研究報告書 (平成10~14年度)		134-139
1273	前田喜四雄	1988	岐阜県のコウモリ類8. 深洞原生林周辺のコウモリ (1)	岐阜ふるさとと動物通信	26	890
1274	前田喜四雄	1988	岐阜県のコウモリ類9. 白山国立公園のコウモリ (2)	岐阜ふるさとと動物通信	26	890
1275	前田喜四雄	1988	岐阜県のコウモリ類10. 天生峠のコテングコウモリ	岐阜ふるさとと動物通信	26	890
1276	前田喜四雄	1989	各務原市の哺乳類 27. アブラコウモリ，ノウサギ，イタチ	岐阜ふるさとと動物通信	27	417-418
1277	前田喜四雄 et al	1989	岐阜県のコウモリ類11. 揖斐郡春日村	岐阜ふるさとと動物通信	27	419
1278	前田喜四雄	1989	岐阜県のコウモリ類12. アブラコウモリ (1)	岐阜ふるさとと動物通信	27	419
1279	吉田寿穂	1989	岐阜県下の哺乳動物情報24. 稲積町の哺乳類(5)	岐阜ふるさとと動物通信	27	420
1280	前田喜四雄	1989	岐阜県下の哺乳動物情報28. 笠松町(1)	岐阜ふるさとと動物通信	27	421
1281	梶浦敬一	1989	和良村の鍾乳洞のコウモリ (コキクガシラコウモリ・キクガシラコウモリ)	岐阜ふるさとと動物通信	28	435
1282	前田喜四雄	1989	岐阜県下のコウモリ類13. アブラコウモリ (2)	岐阜ふるさとと動物通信	30	473
1283	前田喜四雄	1989	各務原市の哺乳類32. 1989年5月~10月初旬	岐阜ふるさとと動物通信	31	488
1284	前田喜四雄	1989	岐阜県下のコウモリ類14. 白山国立公園のコウモリ (3)	岐阜ふるさとと動物通信	31	488
1285	山本輝正	1991	可児市の哺乳類(1)	岐阜ふるさとと動物通信	41	667
1286	山本輝正	1991	八百津町の哺乳類(1)	岐阜ふるさとと動物通信	41	667
1287	山本輝正	1991	梶浦氏のコウモリ類標本リスト	岐阜ふるさとと動物通信	41	667
1288	山本輝正	1991	多治見市の哺乳類(1)	岐阜ふるさとと動物通信	42	677
1289	山本輝正	1991	可児市の哺乳類(2)	岐阜ふるさとと動物通信	43	696
1290	寺西敏夫	1992	コウモリの骨格概測値	岐阜ふるさとと動物通信	46	748
1291	寺西敏夫	1993	養老町廃坑のコウモリ	岐阜ふるさとと動物通信	50	809-810
1292	山本輝正 et al	1993	福井県鯖江市和田の三床山のコウモリ	岐阜ふるさとと動物通信	50	809
1293	山本輝正	1993	秋期のキクガシラコウモリの採餌活動	岐阜ふるさとと動物通信	52	831-832
1294	寺西敏夫	1993	多治見市アブラコウモリ骨格計測値	岐阜ふるさとと動物通信	52	842-843
1295	寺西敏夫	1993	旧徳山村のコウモリ	岐阜ふるさとと動物通信	53	852
1296	山本輝正	1993	八百津町の哺乳類 (3)	岐阜ふるさとと動物通信	53	855
1297	山本輝正	1993	多治見市の哺乳類 (2)	岐阜ふるさとと動物通信	53	855
1298	山本輝正	1993	藤橋村鶴見のモモジロコウモリ (1)	岐阜ふるさとと動物通信	54	867-868
1299	山本輝正	1993	八百津町の哺乳類 (4)	岐阜ふるさとと動物通信	54	868
1300	山本輝正	1993	瑞浪市の哺乳類 (3)	岐阜ふるさとと動物通信	54	868
1301	寺西敏夫	1993	徳山地区試掘抗コウモリバンディング報告	岐阜ふるさとと動物通信	55	884
1302	山本輝正	1993	藤橋村のモモジロコウモリ	岐阜ふるさとと動物通信	55	887
1303	山本輝正	1993	白鳥町のコウモリ (1)	岐阜ふるさとと動物通信	55	887
1304	梶浦敬一 et al	1993	ウサギコウモリへのバンディング (白川村)	岐阜ふるさとと動物通信	55	890
1305	山本輝正	1994	秋期のキクガシラコウモリの採餌活動 (2)	岐阜ふるさとと動物通信	56	902
1306	寺西敏夫	1994	養老町廃坑のコウモリ (その2)	岐阜ふるさとと動物通信	59	949-950
1307	佐藤雅彦 et al	2002	羽幌町と初山別村におけるコウモリ類の分布 (その1)	利尻研究	21	55-64
1308	前田喜四雄 et al	1999	飛翔コウモリの通貨個体数確認の試み	哺乳類科学	39(2)	221-228
1309	船越公威 et al	2020	九州新幹線で発見されたコウモリ類の生態，特にオヒキコウモリ Tdarida insignis の人工ねぐらの利用と食性について	哺乳類科学	60(1)	15-31
1310	大野正彦	2017	東北地方のコウモリから採集された昆虫・ダニ類	東北のコウモリ	2	7-11
1311	中山文仁	2017	秋田県秋田市におけるヤマコウモリ Nyctalus aviator 集団生息地の確認記録	東北のコウモリ	2	12-14
1312	上山剛司	2017	コテングコウモリ Murina ussuriensis による人工ねぐらを利用した山形県内の記録	東北のコウモリ	2	15-18
1313	佐々木玲子 et al	2017	ノレンコウモリ Myotis bombinus の長寿記録	東北のコウモリ	2	19
1314	峰下耕 et al	2017	青森県におけるチチブコウモリ Barbastella darjeringensis の初記録	東北のコウモリ	2	20-21
1315	仲濱翔太 et al	2017	青森県弘前市におけるコテングコウモリ Murina ussuriensis のロードキル	東北のコウモリ	2	22-24
1316	広野耕作 et al	2017	岩手県雫石町における初冬に雪中で確認されたコテングコウモリ Murina ussuriensis の記録	東北のコウモリ	2	25-26
1317	廣川茜	2017	鳥類標識調査中に混獲されたコテングコウモリ Murina ussuriensis	東北のコウモリ	2	27-28
1318	作山宗樹	2017	岩手県雫石町の人工構造物におけるニホンウサギコウモリ Plecotus sacrimontis の生息記録	東北のコウモリ	2	29-30
1319	平林慧遠 et al	2017	岩手大学御明神演習林におけるコテングコウモリ Murina ussuriensis の記録	東北のコウモリ	2	31-32
1320	上山剛司 et al	2017	コウモリの生息洞で確認されたハクビシン Paguma larvata の記録	東北のコウモリ	2	33-35
1321	船越公威	2008	九州のヒナコウモリ	全国ヒナコウモリサミット報告書		20-25
1322	作山宗樹 et al	2008	岩手県におけるヒナコウモリ出産・哺育コロニーの分布	全国ヒナコウモリサミット報告書		26
1323	作山宗樹 et al	2008	宮城県におけるヒナコウモリ出産・哺育コロニー分布	全国ヒナコウモリサミット報告書		27-28
1324	大橋直哉	2003	日本の動物園でのコウモリ飼育	コウモリ学入門		27-31
1325	小林峯生	1986	横浜市内で捕獲されたアブラコウモリ	神奈川自然誌資料		49-50
1326	近藤憲久	1986	第1章 哺乳類	道立自然公園総合調査 (厚岸道立自然公園) 報告書		129-139
1327	寺西敏夫	1984	北鈴鹿のコウモリ	鈴鹿山脈北部石灰岩地域自然科学調査報告書		93-121
1328	Yamauchi T et al	2000	Ticks (Acari: Ixodoidea) from Chiroptera (Mammalia) of the Kyushu mainland, Japan.	Journal of the Acarological Society of Japan	9(1)	51-54
1329	Sawada I	1986	Two new hymenolepidid tapeworms, Vampirolepis kawasakiensis and Insectivolepis mukooyamai, with records of known tapeworms from bats of Japan.	Zoological Science	3	707-713
1330	Harada M et al	1982	Karyotype of a rare species, Myotis pruinosus involving pericentirc inversion and duplicated translocation.	Cytologia	47	539-543
1331	柴田敏隆 et al	1958	三浦半島の翼手類について	横須賀市博物館研究報告	3	44-52
1332	Duszynski D W	1997	Coccidia from bats (Chiroptera) of the World: A new Eimeria species in Pipistrellus javanicus from Japan	The Journal of Parasitology	83(2)	280-282
1333	Sato M et al	2008	Records of some blood-sucking flies from birds and bats of Japan (Diptera: Hippodoscidae, Nycteribiidae and Streblidae)	Rishiri Studies	27	41-48
1334	Mogi M	1976	A new species of Brachytarsina (Diptera, Streblidae) from the Ryukyu Islands.	Kontyu	25	323-326
1335	Sato M et al	2015	A new species of Phthiridium (Diptera: Nycteribiidae) from Iriomote Island, the Ryukyu Islands, Japan, with a key to nycteribiid bat flies of Japan	Medical entomology and Zoology	66(1)	1-6
1336	Sulkin S E et al	1970	Studies of Arthropod-borne Virus infections in Chiroptera (Ⅳ. Isolation of Japanese B excephalitis Virus from naturally infected bats.	The Ammerican journal of tropical medicine	19(1)	77-87
1337	Brazil M et al	2004	The bat fauna of Nopporo Forest Park, Hokkaido	Mammal Study	29	191-195
1338	Sugita N et al	2009	Roosting pattern and reproductive cycle of Bonin flying foxes (Pteropus pselaphon).	Journal of Mammalogy	90(1)	195-202
1339	Kimura et al	1987	Changes in progesterone concentrations in the Japanese long-fingered bat, Miniopterus schreibersii fuliginosus.	Journal of Reproduction and Fertility	80	59-63
1340	Uchida T A et al	1984	Effects of elevated temperatures on the embryonic development and corpus luteum activity in the Japanese long-fingered bat, Miniopterus schreibersii fuliginosus.	Journals of Reproduction & Fertilicy Ltd	71	439-444
1341	Kimura K et al	1983	Ultrastructural observations of delayed implantation in the Japanese long-fingered bat, Miniopterus schreibersii fuliginosus.	Journal of Reproduction and Fertility	69	187-193
1342	Mori T et al	1981	Ultrastructural observations of ovulation in the Japanese long-fingered bat, Miniopterus schreibersii fuliginosus.	Journal of Reproduction and Fertility	63	391-395
1343	Uchikawa K	1978	Myobiid mites (Acarina, Myobiidae) parasitic on bats in Japan VI. Genus Pteracarus Jameson et Chow, 1952 (Part 1).	Annotationes Zoologicae Japonenses	51(2/3)	107-110
1344	Sugita N et al	2013	The role of temperature on clustering behavior and mating opportunity in Bonin flying foxes.	Mammalian Biology	78	455-460
1345	Mogi M et al	2002	Records of Hippoboscidae, Nycteribiidae and Streblidae (Diptera) from Japan.	Medical Entomology and Zoology	53(2)	141-165
1346	Nikoh N et al	2011	Phylogenetic comparison between nycteribiid bat flies and their host bats.	Medical Entomology and Zoology	62(3)	185-194
1347	Imaizumi Y	1955	Systematic notes on the Korean and Japanese bats of Pipistrellus savii group	Bulletin of the National Science Museum	2	55-63
1348	Sawada I	1992	A bat Vampirolepis ozensis Sawada (Cestoda: Hymenolepididae) , with Records of known Cestodes from Japanese bats. (Helminth fauna of bats in Japan ⅩLⅢ)	日本生物地理学会会報	47(3)	51-55
1349	Sawada I	1990	Vampirolepis ezoensis sp. nov. (Cestoda: Hymenolepididae) from the Japanese northern bat, Epitesicus nilssoni parvus Kishida, a list of known species of the genus Vampirolepis Spassky from bats. (Helminth fauna of bats in Japan ⅩLⅠ)	Japanese Journal of Parasitology	39(2)	176-185
1350	Sawada I	1998	A bat Cestode, Vampirolepis ozensis Sawada(Cestoda:Hymenolepididae) of the Japanese long-eared bats, Plecotus auritus sacrimontis from Ehime Prefecture. (Helminth Fauna of Bats in Japan LⅡ)	Bulletin of Nara Sangyo University	14	35-36
1351	藤岡慧明 et al	2010	野外での獲物探索時におけるFMコウモリのエコーロケーション戦略 (4基のマイクロフォンアレイを用いた3次元飛行軌跡と放射パルスの同時計測)	日本音響学会聴覚研究会資料	40(4)	321-326
1352	Ikeda, Y et al.	2020	The first survey of Bats in the Tsukuba Botanical Garden, Ibaraki Prefecture, Japan.	Bulletin of the National Museum of Nature and Science. Series A, Zoology	46(1)	35-39
1353	佐藤雅彦 et al	2020	沼田町におけるコウモリ類の分布	利尻研究	39	33-39
1354	大沢啓子 et al	2020	佐賀県，福岡県の九州新幹線高架をねぐらとして利用するコウモリの報告（オヒキコウモリの記録を中心として）	佐賀自然史研究	24	1-5
1355	近藤憲久 et al	2020	小樽市総合博物館内におけるクロオオアブラコウモリ Hypsugo alaschanicus (BOBRIBSKII, 1926) の記録（府：札幌市における確認例）	小樽市総合博物館紀要	33	7-12
1356	岸田洋弥 et al	2020	愛知県岡崎市額田地区におけるコテングコウモリ Murina ussuriensis 死亡個体の記録	豊橋市自然史博物館研報	30	67-70
1357	坂田拓司	2019	熊本市天狗山洞窟に生息するコウモリ類の季節的変化	熊本野生生物研究会誌	9	1-16
1358	坂田拓司 et al	2019	熊本県内大臣渓谷におけるコウモリ類の隧道利用の季節変化	熊本野生生物研究会誌	9	25-36
1359	田中英昭	2019	熊本県内におけるトラップを用いたコテングコウモリの生息確認記録	熊本野生生物研究会誌	9	45-48
1360	坂田拓司	2019	熊本県におけるコウモリ類に関する生息調査報告 (Ⅱ)	熊本野生生物研究会誌	9	49-55
1361	坂田拓司	2010	熊本県におけるコウモリ類に関する生息調査報告 (Ⅰ)	熊本野生生物研究会誌	6	43-49
1362	坂田拓司 et al	1996	五木五家荘県立自然公園とその周辺における哺乳類相	熊本野生生物研究会誌	2	17-37
1363	中園敏之 et al	1996	阿蘇南外輪山駒返峠周辺の哺乳類	熊本野生生物研究会誌	2	39-46
1364	上條隆志 et al	2002	三宅島2000年噴火後のコキクガシラコウモリの観察記録	東洋蝙蝠研究所紀要	2	21
1365	Orlova MV et al	2015	Parasitic gamasid mites (Acari: Mesostigmata) associated with bats (Chiroptera: Vespertilionidae) on Kunashiri Island, with a description of a new species Spinturnix uchikawai sp. nov.	Acta Arachnologica	64(1)	27-31
1366	清水海渡	2020	富山県におけるヒナコウモリの越冬集団の記録	富山市科学博物館研究報告	44	49-50
1367	小林朋道	2015	ユビナガコウモリに外部寄生するケブカクモバエの宿主識別行動	自然環境科学研究	28	1-4
1368	大沼弘一 et al	2017	テングコウモリの哺育コロニー	Natural study	63(2)	5
1369	浦野信孝	2017	大阪府でモモジロコウモリを初確認	Natural study	63(3)	5
1370	浦野信孝	2017	奈良市中ノ川町のコウモリ	Natural study	63(3)	4
1371	永井英司	2014	ネイチャーレター	Nature Study	60(8)	16
1372	永井英司	2016	ネイチャーレター	Nature Study	62(6)	16
1373	青木雄司	2018	北八ヶ岳の亜高山帯で確認されたヒナコウモリとクビワコウモリについて	BINOS	25	53-54
1374	山本輝正	2020	石川県能登半島の須須神社のコウモリ相	森林野生動物研究会誌	45
1375	山本輝正	2020	岐阜県飛騨地方の深洞湿原・深洞原生林のコウモリ相	森林野生動物研究会誌	45	20
1376	高橋修	2019	コウモリ雑記帳②チチブコウモリBarbastella darjelingensis (Hodgson,1855)	コウモリ通信	24(1)	9
1377	佐藤雅彦	2012	稚内市におけるヒナコウモリ属の観察記録	利尻研究	31	35-38
1378	畑瀬淳 et al	2020	広島・島根県境に位置する鷹ノ巣山のコウモリ相	高原の自然誌	20	1-5
1379	谷地森秀二 et al	2002	那須御用邸付属地の哺乳類	那須御用邸動生植物相 栃木県立博物館研究報告書		21-28
1380	清水善吉	2020	和歌山県における哺乳類の記録	南紀生物	62(2)別冊	1-21
1381	船越公威 et al	2020	鹿児島県口永良部島で発見されたヒナコウモリVespertilio sinensisについて	Nature of Kagoshima	47	165-167
1382	船越公威	2020	森林棲コテングコウモリMurina ussuriensisの再捕獲記録に基づく最長寿命について	Nature of Kagoshima	47	187-190
1383	安藤誠也 et al	2021	島根県におけるヒメヒナコウモリ(Vespertilio murinus Linnaeus, 1758)の初確認	島根県立三瓶自然館研究報告	19	39-42
1384	渡辺恵 et al	2021	北海道訓子府町におけるヤマコウモリNyctalus aviator の出産哺育コロニー	知床博物館研究報告研究報告	43	31-37
1385	佐野明	2020	三重県の洞穴で確認されたハクビシンPaguma larvataによるキクガシラコウモリRhinolophus ferrumequinumの摂食事例	三重県総合博物館研究紀要	7	1-14
1386	佐野明	2021	三重県におけるコウモリ生息洞穴の現状	三重県総合博物館研究紀要	7	5-16
1387	遠藤公男	1967	モモジロコウモリの幼獣(写真)	哺乳動物学雑誌	3	166
1388	今泉吉典	1968	アブラコウモリを目撃	哺動学誌	4	32
1389	今泉吉典	1968	アブラコウモリを目撃	哺動学誌		56
1390	庫本正 et al	1975	秋吉台におけるバンデイング法によるコウモリ類の動態調査Ⅲ1972年4月から1975年3月までの調査結果	秋吉台科学博物館報告	11	29-47
1391	庫本正 et al	1969	秋吉台におけるバンデイング法によるコウモリ類の動態調査Ⅰ1966年度の調査結果	秋吉台科学博物館報告	6	1-26
1392	ObaraY et al	1976	Chromosome studies in the Japanese vespertilionid bats: Ⅱ.G-banding pattern of Pipistrellus abramus Temminck	Jap. J. Genet	52	383-386
1393	高田勝	1966	三宅島の小哺乳類			23
1394	浦野信孝 et al	2021	和歌山県における洞穴を利用するコウモリ類と分布	コウモリ通信	30	17-26
1395	浦野信孝 et al	2021	標識調査で確認されたキクガシラコウモリの長距離移動	コウモリ通信	30	27-28
1396	高橋修	2021	アブラコウモリ Pipistrellus abramus (Temmink,1840)	コウモリ通信	30	7-8
1397	佐野明	2021	三重県におけるニホンウサギコウモリとテングコウモリの新たな分布記録	南紀生物	63(1)	21-23
1398	谷岡仁	2021	高知県四万十市と四万十町のコウモリ類越冬4トンネルの気温・湿度の比較	四国自然史科学研究	14	48-53
1399	谷岡仁 et al	2021	四国産モリアブラコウモリ放獣時に記録された超音波音声の特徴	四国自然史科学研究	14	54-59
1400	渡辺恵 et al	2021	北海道東部におけるチチブコウモリBarbastella darjelingensis (Temminck,1840)の日中飛翔観察	コウモリ通信	30	10-12
1401	長谷川善和 et al	1978	ゴヘズ洞の獣類遺骸群集	沖縄県伊東 a江島ゴヘズ洞の調査-第二次概報		8-17
1402	池原貞雄 et al	1975	沖縄の陸の動物	風土記社,那覇		3-7
1403	河村善也	1978	帝釈観音堂洞窟遺跡先土器層準出土の小型哺乳動物遺体 第一報	広島大学文学部帝釈峡遺跡群発掘調査室年報Ⅰ	1	55-67
1404	河村善也	1979	帝釈観音堂洞窟遺跡先土器層準出土の小型哺乳動物遺体 第二報	広島大学文学部帝釈峡遺跡群発掘調査室年報Ⅱ	2	45-55
1405	冨田靖男	1979	三重県の哺乳動物相	三重県立博物館研究報告. 自然科学		5-68
1406	内田照章	1963	琉球列島の哺乳動物相とくに動物地理学的考察と鼠類に関する２,３の知見を見る	九州大学海外学術調査報告	1	117-138
1407	愛知県	2020	レッドデータブックあいち2020 -動物編-	レッドデータブックあいち2020 -動物編-		1-50
1408	熊本日日新聞	2021	絶滅危惧種のモリアブラコウモリ、九州初確認 山江村の球磨川支流で	熊本日日新聞		1
				Table S2. List of literature collected to obtain distribution data.
